# Supplementary material for: Mechanism of allosteric activation of human mRNA cap methyltransferase (RNMT) by RAM: insights from accelerated molecular dynamics simulations
Source: Nucleic Acids Res. 2019 Jul 22;47(16):8675–92. doi: 10.1093/nar/gkz613 (PMC7145595; doi:10.1093/nar/gkz613)
Supplement: gkz613_Supplemental_Files [file gkz613_supplemental_files.zip]

Archive with 2 entries (2 files):
- RNMT_RAM_substrates.pdb
- Suppl_material.pdf
