# Supplementary material for: Mechanism of allosteric activation of human mRNA cap methyltransferase (RNMT) by RAM: insights from accelerated molecular dynamics simulations
Source: Nucleic Acids Res. 2019 Jul 22;47(16):8675–92. doi: 10.1093/nar/gkz613 (PMC7145595; doi:10.1093/nar/gkz613)
Supplement: gkz613_Supplemental_Files [file gkz613_supplemental_files.zip › RNMT_RAM_substrates.pdb]

ATOM      1 HH31 ACE   166      48.956  35.370  21.884  1.00  0.00           H  
ATOM      2  CH3 ACE   166      47.875  35.500  21.922  1.00  0.00           C  
ATOM      3 HH32 ACE   166      47.429  35.173  20.983  1.00  0.00           H  
ATOM      4 HH33 ACE   166      47.666  36.565  22.027  1.00  0.00           H  
ATOM      5  C   ACE   166      47.116  34.748  22.981  1.00  0.00           C  
ATOM      6  O   ACE   166      47.491  33.555  23.149  1.00  0.00           O  
ATOM      7  N   SER   167      46.122  35.356  23.597  1.00  0.00           N  
ATOM      8  H   SER   167      45.962  36.338  23.427  1.00  0.00           H  
ATOM      9  CA  SER   167      45.470  34.739  24.755  1.00  0.00           C  
ATOM     10  HA  SER   167      45.640  33.663  24.799  1.00  0.00           H  
ATOM     11  CB  SER   167      45.896  35.224  26.202  1.00  0.00           C  
ATOM     12  HB2 SER   167      46.865  34.782  26.435  1.00  0.00           H  
ATOM     13  HB3 SER   167      45.917  36.314  26.199  1.00  0.00           H  
ATOM     14  OG  SER   167      44.975  34.618  27.076  1.00  0.00           O  
ATOM     15  HG  SER   167      45.303  34.864  27.944  1.00  0.00           H  
ATOM     16  C   SER   167      43.971  34.872  24.508  1.00  0.00           C  
ATOM     17  O   SER   167      43.481  35.881  24.089  1.00  0.00           O  
ATOM     18  N   ARG   168      43.226  33.857  24.892  1.00  0.00           N  
ATOM     19  H   ARG   168      43.798  33.092  25.219  1.00  0.00           H  
ATOM     20  CA  ARG   168      41.732  33.944  25.049  1.00  0.00           C  
ATOM     21  HA  ARG   168      41.329  34.464  24.180  1.00  0.00           H  
ATOM     22  CB  ARG   168      41.175  32.477  25.186  1.00  0.00           C  
ATOM     23  HB2 ARG   168      41.035  32.059  24.189  1.00  0.00           H  
ATOM     24  HB3 ARG   168      41.789  31.843  25.825  1.00  0.00           H  
ATOM     25  CG  ARG   168      39.917  32.450  26.038  1.00  0.00           C  
ATOM     26  HG2 ARG   168      39.842  31.422  26.392  1.00  0.00           H  
ATOM     27  HG3 ARG   168      40.055  33.065  26.928  1.00  0.00           H  
ATOM     28  CD  ARG   168      38.595  32.854  25.362  1.00  0.00           C  
ATOM     29  HD2 ARG   168      38.755  33.851  24.951  1.00  0.00           H  
ATOM     30  HD3 ARG   168      38.442  32.070  24.621  1.00  0.00           H  
ATOM     31  NE  ARG   168      37.510  32.938  26.387  1.00  0.00           N  
ATOM     32  HE  ARG   168      36.631  32.516  26.123  1.00  0.00           H  
ATOM     33  CZ  ARG   168      37.440  33.687  27.481  1.00  0.00           C  
ATOM     34  NH1 ARG   168      36.525  33.555  28.336  1.00  0.00           N1+
ATOM     35 HH11 ARG   168      35.869  32.789  28.391  1.00  0.00           H  
ATOM     36 HH12 ARG   168      36.500  34.188  29.123  1.00  0.00           H  
ATOM     37  NH2 ARG   168      38.147  34.759  27.624  1.00  0.00           N  
ATOM     38 HH21 ARG   168      38.728  35.017  26.840  1.00  0.00           H  
ATOM     39 HH22 ARG   168      37.840  35.389  28.352  1.00  0.00           H  
ATOM     40  C   ARG   168      41.293  34.950  26.101  1.00  0.00           C  
ATOM     41  O   ARG   168      40.182  35.490  25.951  1.00  0.00           O  
ATOM     42  N   ILE   169      42.060  35.346  27.125  1.00  0.00           N  
ATOM     43  H   ILE   169      42.939  34.883  26.943  1.00  0.00           H  
ATOM     44  CA  ILE   169      41.751  36.370  28.173  1.00  0.00           C  
ATOM     45  HA  ILE   169      41.104  35.938  28.938  1.00  0.00           H  
ATOM     46  CB  ILE   169      43.061  36.650  28.912  1.00  0.00           C  
ATOM     47  HB  ILE   169      43.946  36.872  28.314  1.00  0.00           H  
ATOM     48  CG2 ILE   169      42.859  37.866  29.867  1.00  0.00           C  
ATOM     49 HG21 ILE   169      43.713  37.900  30.543  1.00  0.00           H  
ATOM     50 HG22 ILE   169      42.702  38.761  29.265  1.00  0.00           H  
ATOM     51 HG23 ILE   169      41.881  37.768  30.339  1.00  0.00           H  
ATOM     52  CG1 ILE   169      43.547  35.383  29.664  1.00  0.00           C  
ATOM     53 HG12 ILE   169      42.887  35.176  30.506  1.00  0.00           H  
ATOM     54 HG13 ILE   169      43.473  34.518  29.004  1.00  0.00           H  
ATOM     55  CD1 ILE   169      45.044  35.430  30.196  1.00  0.00           C  
ATOM     56 HD11 ILE   169      45.813  35.480  29.426  1.00  0.00           H  
ATOM     57 HD12 ILE   169      45.214  36.202  30.947  1.00  0.00           H  
ATOM     58 HD13 ILE   169      45.216  34.482  30.704  1.00  0.00           H  
ATOM     59  C   ILE   169      40.978  37.589  27.534  1.00  0.00           C  
ATOM     60  O   ILE   169      41.335  38.110  26.513  1.00  0.00           O  
ATOM     61  N   PHE   170      39.923  38.073  28.128  1.00  0.00           N  
ATOM     62  H   PHE   170      39.544  37.526  28.888  1.00  0.00           H  
ATOM     63  CA  PHE   170      39.094  39.157  27.504  1.00  0.00           C  
ATOM     64  HA  PHE   170      39.756  39.974  27.216  1.00  0.00           H  
ATOM     65  CB  PHE   170      38.238  38.476  26.487  1.00  0.00           C  
ATOM     66  HB2 PHE   170      38.755  37.710  25.909  1.00  0.00           H  
ATOM     67  HB3 PHE   170      37.460  37.913  27.003  1.00  0.00           H  
ATOM     68  CG  PHE   170      37.741  39.571  25.535  1.00  0.00           C  
ATOM     69  CD1 PHE   170      36.455  40.004  25.750  1.00  0.00           C  
ATOM     70  HD1 PHE   170      35.790  39.654  26.526  1.00  0.00           H  
ATOM     71  CE1 PHE   170      35.952  41.029  25.046  1.00  0.00           C  
ATOM     72  HE1 PHE   170      34.913  41.293  25.172  1.00  0.00           H  
ATOM     73  CZ  PHE   170      36.709  41.699  24.071  1.00  0.00           C  
ATOM     74  HZ  PHE   170      36.234  42.488  23.507  1.00  0.00           H  
ATOM     75  CE2 PHE   170      38.026  41.253  23.882  1.00  0.00           C  
ATOM     76  HE2 PHE   170      38.682  41.800  23.221  1.00  0.00           H  
ATOM     77  CD2 PHE   170      38.563  40.211  24.632  1.00  0.00           C  
ATOM     78  HD2 PHE   170      39.624  40.010  24.625  1.00  0.00           H  
ATOM     79  C   PHE   170      38.138  39.782  28.556  1.00  0.00           C  
ATOM     80  O   PHE   170      37.507  40.815  28.290  1.00  0.00           O  
ATOM     81  N   TYR   171      38.080  39.257  29.771  1.00  0.00           N  
ATOM     82  H   TYR   171      38.597  38.396  29.875  1.00  0.00           H  
ATOM     83  CA  TYR   171      37.289  39.711  30.936  1.00  0.00           C  
ATOM     84  HA  TYR   171      36.764  40.644  30.732  1.00  0.00           H  
ATOM     85  CB  TYR   171      36.070  38.726  31.123  1.00  0.00           C  
ATOM     86  HB2 TYR   171      36.402  37.689  31.169  1.00  0.00           H  
ATOM     87  HB3 TYR   171      35.621  38.816  32.112  1.00  0.00           H  
ATOM     88  CG  TYR   171      35.043  38.952  30.037  1.00  0.00           C  
ATOM     89  CD1 TYR   171      34.409  40.220  29.925  1.00  0.00           C  
ATOM     90  HD1 TYR   171      34.712  40.986  30.622  1.00  0.00           H  
ATOM     91  CE1 TYR   171      33.542  40.457  28.857  1.00  0.00           C  
ATOM     92  HE1 TYR   171      33.030  41.405  28.777  1.00  0.00           H  
ATOM     93  CZ  TYR   171      33.316  39.516  27.862  1.00  0.00           C  
ATOM     94  OH  TYR   171      32.503  39.835  26.830  1.00  0.00           O  
ATOM     95  HH  TYR   171      32.259  39.025  26.376  1.00  0.00           H  
ATOM     96  CE2 TYR   171      33.828  38.181  28.075  1.00  0.00           C  
ATOM     97  HE2 TYR   171      33.677  37.332  27.426  1.00  0.00           H  
ATOM     98  CD2 TYR   171      34.690  37.901  29.174  1.00  0.00           C  
ATOM     99  HD2 TYR   171      34.957  36.883  29.413  1.00  0.00           H  
ATOM    100  C   TYR   171      38.106  39.840  32.232  1.00  0.00           C  
ATOM    101  O   TYR   171      38.009  40.853  32.930  1.00  0.00           O  
ATOM    102  N   LEU   172      38.904  38.838  32.544  1.00  0.00           N  
ATOM    103  H   LEU   172      39.037  38.062  31.911  1.00  0.00           H  
ATOM    104  CA  LEU   172      39.641  38.642  33.778  1.00  0.00           C  
ATOM    105  HA  LEU   172      38.939  38.336  34.553  1.00  0.00           H  
ATOM    106  CB  LEU   172      40.610  37.510  33.463  1.00  0.00           C  
ATOM    107  HB2 LEU   172      39.935  36.661  33.363  1.00  0.00           H  
ATOM    108  HB3 LEU   172      40.994  37.545  32.443  1.00  0.00           H  
ATOM    109  CG  LEU   172      41.694  37.283  34.583  1.00  0.00           C  
ATOM    110  HG  LEU   172      41.262  37.278  35.584  1.00  0.00           H  
ATOM    111  CD1 LEU   172      42.152  35.856  34.315  1.00  0.00           C  
ATOM    112 HD11 LEU   172      43.025  35.603  34.917  1.00  0.00           H  
ATOM    113 HD12 LEU   172      41.395  35.152  34.659  1.00  0.00           H  
ATOM    114 HD13 LEU   172      42.365  35.890  33.247  1.00  0.00           H  
ATOM    115  CD2 LEU   172      42.961  38.210  34.539  1.00  0.00           C  
ATOM    116 HD21 LEU   172      43.277  38.285  33.498  1.00  0.00           H  
ATOM    117 HD22 LEU   172      42.660  39.171  34.955  1.00  0.00           H  
ATOM    118 HD23 LEU   172      43.771  37.767  35.118  1.00  0.00           H  
ATOM    119  C   LEU   172      40.271  39.962  34.342  1.00  0.00           C  
ATOM    120  O   LEU   172      40.043  40.259  35.488  1.00  0.00           O  
ATOM    121  N   ARG   173      40.993  40.683  33.439  1.00  0.00           N  
ATOM    122  H   ARG   173      41.126  40.252  32.535  1.00  0.00           H  
ATOM    123  CA  ARG   173      41.789  41.871  33.824  1.00  0.00           C  
ATOM    124  HA  ARG   173      42.389  41.693  34.716  1.00  0.00           H  
ATOM    125  CB  ARG   173      42.698  42.249  32.610  1.00  0.00           C  
ATOM    126  HB2 ARG   173      42.142  42.766  31.828  1.00  0.00           H  
ATOM    127  HB3 ARG   173      43.346  42.959  33.124  1.00  0.00           H  
ATOM    128  CG  ARG   173      43.687  41.199  32.097  1.00  0.00           C  
ATOM    129  HG2 ARG   173      44.350  40.890  32.905  1.00  0.00           H  
ATOM    130  HG3 ARG   173      43.061  40.341  31.852  1.00  0.00           H  
ATOM    131  CD  ARG   173      44.570  41.744  30.888  1.00  0.00           C  
ATOM    132  HD2 ARG   173      44.983  40.843  30.436  1.00  0.00           H  
ATOM    133  HD3 ARG   173      43.830  42.171  30.210  1.00  0.00           H  
ATOM    134  NE  ARG   173      45.702  42.564  31.381  1.00  0.00           N  
ATOM    135  HE  ARG   173      45.417  43.382  31.900  1.00  0.00           H  
ATOM    136  CZ  ARG   173      46.935  42.556  30.982  1.00  0.00           C  
ATOM    137  NH1 ARG   173      47.345  41.819  30.039  1.00  0.00           N1+
ATOM    138 HH11 ARG   173      48.337  41.884  29.864  1.00  0.00           H  
ATOM    139 HH12 ARG   173      46.703  41.199  29.565  1.00  0.00           H  
ATOM    140  NH2 ARG   173      47.838  43.230  31.666  1.00  0.00           N  
ATOM    141 HH21 ARG   173      47.623  43.930  32.362  1.00  0.00           H  
ATOM    142 HH22 ARG   173      48.804  43.143  31.382  1.00  0.00           H  
ATOM    143  C   ARG   173      40.814  42.999  34.146  1.00  0.00           C  
ATOM    144  O   ARG   173      41.039  43.802  35.073  1.00  0.00           O  
ATOM    145  N   ASN   174      39.686  43.023  33.494  1.00  0.00           N  
ATOM    146  H   ASN   174      39.518  42.352  32.758  1.00  0.00           H  
ATOM    147  CA  ASN   174      38.549  43.873  33.823  1.00  0.00           C  
ATOM    148  HA  ASN   174      38.890  44.888  34.030  1.00  0.00           H  
ATOM    149  CB  ASN   174      37.467  43.912  32.626  1.00  0.00           C  
ATOM    150  HB2 ASN   174      36.946  42.955  32.653  1.00  0.00           H  
ATOM    151  HB3 ASN   174      36.690  44.662  32.777  1.00  0.00           H  
ATOM    152  CG  ASN   174      37.930  43.990  31.187  1.00  0.00           C  
ATOM    153  OD1 ASN   174      38.812  43.184  30.819  1.00  0.00           O  
ATOM    154  ND2 ASN   174      37.500  44.978  30.443  1.00  0.00           N  
ATOM    155 HD21 ASN   174      38.004  45.298  29.628  1.00  0.00           H  
ATOM    156 HD22 ASN   174      36.764  45.569  30.803  1.00  0.00           H  
ATOM    157  C   ASN   174      37.754  43.473  35.057  1.00  0.00           C  
ATOM    158  O   ASN   174      37.109  44.313  35.621  1.00  0.00           O  
ATOM    159  N   PHE   175      37.844  42.220  35.525  1.00  0.00           N  
ATOM    160  H   PHE   175      38.476  41.491  35.227  1.00  0.00           H  
ATOM    161  CA  PHE   175      37.147  41.781  36.771  1.00  0.00           C  
ATOM    162  HA  PHE   175      36.209  42.334  36.814  1.00  0.00           H  
ATOM    163  CB  PHE   175      36.727  40.344  36.460  1.00  0.00           C  
ATOM    164  HB2 PHE   175      36.317  40.350  35.450  1.00  0.00           H  
ATOM    165  HB3 PHE   175      37.586  39.689  36.603  1.00  0.00           H  
ATOM    166  CG  PHE   175      35.589  39.879  37.308  1.00  0.00           C  
ATOM    167  CD1 PHE   175      34.289  40.398  37.084  1.00  0.00           C  
ATOM    168  HD1 PHE   175      34.066  41.196  36.392  1.00  0.00           H  
ATOM    169  CE1 PHE   175      33.205  39.759  37.802  1.00  0.00           C  
ATOM    170  HE1 PHE   175      32.185  39.995  37.534  1.00  0.00           H  
ATOM    171  CZ  PHE   175      33.478  38.730  38.792  1.00  0.00           C  
ATOM    172  HZ  PHE   175      32.657  38.300  39.348  1.00  0.00           H  
ATOM    173  CE2 PHE   175      34.776  38.295  38.996  1.00  0.00           C  
ATOM    174  HE2 PHE   175      34.966  37.475  39.673  1.00  0.00           H  
ATOM    175  CD2 PHE   175      35.830  38.902  38.342  1.00  0.00           C  
ATOM    176  HD2 PHE   175      36.841  38.594  38.564  1.00  0.00           H  
ATOM    177  C   PHE   175      37.988  41.959  38.003  1.00  0.00           C  
ATOM    178  O   PHE   175      37.465  42.307  39.072  1.00  0.00           O  
ATOM    179  N   ASN   176      39.258  41.842  37.890  1.00  0.00           N  
ATOM    180  H   ASN   176      39.679  41.702  36.983  1.00  0.00           H  
ATOM    181  CA  ASN   176      40.174  42.211  39.016  1.00  0.00           C  
ATOM    182  HA  ASN   176      39.850  41.817  39.979  1.00  0.00           H  
ATOM    183  CB  ASN   176      41.535  41.669  38.547  1.00  0.00           C  
ATOM    184  HB2 ASN   176      41.438  40.638  38.207  1.00  0.00           H  
ATOM    185  HB3 ASN   176      41.983  42.141  37.674  1.00  0.00           H  
ATOM    186  CG  ASN   176      42.487  41.588  39.667  1.00  0.00           C  
ATOM    187  OD1 ASN   176      42.278  41.879  40.793  1.00  0.00           O  
ATOM    188  ND2 ASN   176      43.697  41.252  39.373  1.00  0.00           N  
ATOM    189 HD21 ASN   176      43.920  41.111  38.398  1.00  0.00           H  
ATOM    190 HD22 ASN   176      44.245  41.249  40.221  1.00  0.00           H  
ATOM    191  C   ASN   176      40.233  43.771  39.223  1.00  0.00           C  
ATOM    192  O   ASN   176      40.175  44.273  40.345  1.00  0.00           O  
ATOM    193  N   ASN   177      40.163  44.485  38.104  1.00  0.00           N  
ATOM    194  H   ASN   177      40.278  43.968  37.244  1.00  0.00           H  
ATOM    195  CA  ASN   177      40.008  45.982  38.166  1.00  0.00           C  
ATOM    196  HA  ASN   177      40.868  46.418  38.674  1.00  0.00           H  
ATOM    197  CB  ASN   177      39.998  46.560  36.759  1.00  0.00           C  
ATOM    198  HB2 ASN   177      40.766  46.058  36.170  1.00  0.00           H  
ATOM    199  HB3 ASN   177      39.049  46.315  36.281  1.00  0.00           H  
ATOM    200  CG  ASN   177      40.277  48.032  36.695  1.00  0.00           C  
ATOM    201  OD1 ASN   177      39.938  48.855  37.504  1.00  0.00           O  
ATOM    202  ND2 ASN   177      41.078  48.412  35.731  1.00  0.00           N  
ATOM    203 HD21 ASN   177      41.720  49.174  35.895  1.00  0.00           H  
ATOM    204 HD22 ASN   177      41.275  47.826  34.932  1.00  0.00           H  
ATOM    205  C   ASN   177      38.752  46.408  38.975  1.00  0.00           C  
ATOM    206  O   ASN   177      38.767  47.332  39.811  1.00  0.00           O  
ATOM    207  N   TRP   178      37.613  45.769  38.788  1.00  0.00           N  
ATOM    208  H   TRP   178      37.581  45.206  37.950  1.00  0.00           H  
ATOM    209  CA  TRP   178      36.425  45.973  39.593  1.00  0.00           C  
ATOM    210  HA  TRP   178      36.196  47.037  39.657  1.00  0.00           H  
ATOM    211  CB  TRP   178      35.221  45.224  39.092  1.00  0.00           C  
ATOM    212  HB2 TRP   178      35.065  45.560  38.067  1.00  0.00           H  
ATOM    213  HB3 TRP   178      35.481  44.170  39.000  1.00  0.00           H  
ATOM    214  CG  TRP   178      33.947  45.315  39.826  1.00  0.00           C  
ATOM    215  CD1 TRP   178      33.040  46.256  39.590  1.00  0.00           C  
ATOM    216  HD1 TRP   178      33.183  46.979  38.800  1.00  0.00           H  
ATOM    217  NE1 TRP   178      31.909  46.004  40.327  1.00  0.00           N  
ATOM    218  HE1 TRP   178      30.992  46.363  40.100  1.00  0.00           H  
ATOM    219  CE2 TRP   178      32.022  44.898  41.130  1.00  0.00           C  
ATOM    220  CZ2 TRP   178      31.168  44.128  41.937  1.00  0.00           C  
ATOM    221  HZ2 TRP   178      30.132  44.403  42.065  1.00  0.00           H  
ATOM    222  CH2 TRP   178      31.580  42.901  42.427  1.00  0.00           C  
ATOM    223  HH2 TRP   178      30.971  42.287  43.074  1.00  0.00           H  
ATOM    224  CZ3 TRP   178      32.919  42.428  42.178  1.00  0.00           C  
ATOM    225  HZ3 TRP   178      33.279  41.485  42.562  1.00  0.00           H  
ATOM    226  CE3 TRP   178      33.821  43.224  41.455  1.00  0.00           C  
ATOM    227  HE3 TRP   178      34.821  42.871  41.248  1.00  0.00           H  
ATOM    228  CD2 TRP   178      33.375  44.421  40.836  1.00  0.00           C  
ATOM    229  C   TRP   178      36.663  45.563  41.057  1.00  0.00           C  
ATOM    230  O   TRP   178      36.227  46.331  41.885  1.00  0.00           O  
ATOM    231  N   MET   179      37.292  44.435  41.307  1.00  0.00           N  
ATOM    232  H   MET   179      37.856  43.979  40.604  1.00  0.00           H  
ATOM    233  CA  MET   179      37.557  43.966  42.634  1.00  0.00           C  
ATOM    234  HA  MET   179      36.615  43.837  43.168  1.00  0.00           H  
ATOM    235  CB  MET   179      38.266  42.607  42.621  1.00  0.00           C  
ATOM    236  HB2 MET   179      39.117  42.523  41.946  1.00  0.00           H  
ATOM    237  HB3 MET   179      38.558  42.297  43.624  1.00  0.00           H  
ATOM    238  CG  MET   179      37.420  41.468  42.142  1.00  0.00           C  
ATOM    239  HG2 MET   179      36.910  41.669  41.200  1.00  0.00           H  
ATOM    240  HG3 MET   179      38.081  40.609  42.027  1.00  0.00           H  
ATOM    241  SD  MET   179      36.302  40.852  43.334  1.00  0.00           S  
ATOM    242  CE  MET   179      35.575  39.483  42.449  1.00  0.00           C  
ATOM    243  HE1 MET   179      36.354  38.733  42.315  1.00  0.00           H  
ATOM    244  HE2 MET   179      34.719  39.101  43.004  1.00  0.00           H  
ATOM    245  HE3 MET   179      35.177  39.903  41.525  1.00  0.00           H  
ATOM    246  C   MET   179      38.355  45.043  43.407  1.00  0.00           C  
ATOM    247  O   MET   179      37.929  45.565  44.447  1.00  0.00           O  
ATOM    248  N   LYS   180      39.462  45.494  42.853  1.00  0.00           N  
ATOM    249  H   LYS   180      39.709  45.155  41.934  1.00  0.00           H  
ATOM    250  CA  LYS   180      40.279  46.551  43.397  1.00  0.00           C  
ATOM    251  HA  LYS   180      40.645  46.329  44.399  1.00  0.00           H  
ATOM    252  CB  LYS   180      41.589  46.773  42.574  1.00  0.00           C  
ATOM    253  HB2 LYS   180      41.348  46.754  41.512  1.00  0.00           H  
ATOM    254  HB3 LYS   180      41.871  47.806  42.781  1.00  0.00           H  
ATOM    255  CG  LYS   180      42.753  45.854  42.895  1.00  0.00           C  
ATOM    256  HG2 LYS   180      43.273  46.161  43.803  1.00  0.00           H  
ATOM    257  HG3 LYS   180      42.462  44.804  42.926  1.00  0.00           H  
ATOM    258  CD  LYS   180      43.817  45.808  41.820  1.00  0.00           C  
ATOM    259  HD2 LYS   180      44.606  45.191  42.251  1.00  0.00           H  
ATOM    260  HD3 LYS   180      43.369  45.375  40.926  1.00  0.00           H  
ATOM    261  CE  LYS   180      44.238  47.257  41.546  1.00  0.00           C  
ATOM    262  HE2 LYS   180      43.402  47.797  41.103  1.00  0.00           H  
ATOM    263  HE3 LYS   180      44.592  47.735  42.460  1.00  0.00           H  
ATOM    264  NZ  LYS   180      45.333  47.420  40.478  1.00  0.00           N1+
ATOM    265  HZ1 LYS   180      44.884  47.194  39.601  1.00  0.00           H  
ATOM    266  HZ2 LYS   180      45.713  48.355  40.461  1.00  0.00           H  
ATOM    267  HZ3 LYS   180      46.148  46.866  40.698  1.00  0.00           H  
ATOM    268  C   LYS   180      39.566  47.878  43.471  1.00  0.00           C  
ATOM    269  O   LYS   180      39.597  48.502  44.580  1.00  0.00           O  
ATOM    270  N   SER   181      38.794  48.212  42.520  1.00  0.00           N  
ATOM    271  H   SER   181      38.670  47.623  41.709  1.00  0.00           H  
ATOM    272  CA  SER   181      37.928  49.373  42.651  1.00  0.00           C  
ATOM    273  HA  SER   181      38.516  50.268  42.853  1.00  0.00           H  
ATOM    274  CB  SER   181      37.111  49.599  41.385  1.00  0.00           C  
ATOM    275  HB2 SER   181      36.668  48.647  41.095  1.00  0.00           H  
ATOM    276  HB3 SER   181      36.342  50.363  41.500  1.00  0.00           H  
ATOM    277  OG  SER   181      37.948  50.006  40.302  1.00  0.00           O  
ATOM    278  HG  SER   181      38.214  49.230  39.803  1.00  0.00           H  
ATOM    279  C   SER   181      36.813  49.356  43.782  1.00  0.00           C  
ATOM    280  O   SER   181      36.639  50.412  44.438  1.00  0.00           O  
ATOM    281  N   VAL   182      36.112  48.261  44.018  1.00  0.00           N  
ATOM    282  H   VAL   182      36.137  47.459  43.405  1.00  0.00           H  
ATOM    283  CA  VAL   182      35.111  48.094  45.092  1.00  0.00           C  
ATOM    284  HA  VAL   182      34.683  49.088  45.222  1.00  0.00           H  
ATOM    285  CB  VAL   182      33.979  47.085  44.751  1.00  0.00           C  
ATOM    286  HB  VAL   182      33.217  47.268  45.509  1.00  0.00           H  
ATOM    287  CG1 VAL   182      33.453  47.317  43.311  1.00  0.00           C  
ATOM    288 HG11 VAL   182      32.365  47.260  43.333  1.00  0.00           H  
ATOM    289 HG12 VAL   182      33.641  48.304  42.886  1.00  0.00           H  
ATOM    290 HG13 VAL   182      33.939  46.592  42.657  1.00  0.00           H  
ATOM    291  CG2 VAL   182      34.404  45.564  44.820  1.00  0.00           C  
ATOM    292 HG21 VAL   182      34.733  45.271  45.818  1.00  0.00           H  
ATOM    293 HG22 VAL   182      33.498  45.028  44.538  1.00  0.00           H  
ATOM    294 HG23 VAL   182      35.241  45.400  44.141  1.00  0.00           H  
ATOM    295  C   VAL   182      35.762  47.905  46.426  1.00  0.00           C  
ATOM    296  O   VAL   182      35.186  48.387  47.408  1.00  0.00           O  
ATOM    297  N   LEU   183      37.028  47.414  46.575  1.00  0.00           N  
ATOM    298  H   LEU   183      37.378  47.051  45.700  1.00  0.00           H  
ATOM    299  CA  LEU   183      37.839  47.430  47.739  1.00  0.00           C  
ATOM    300  HA  LEU   183      37.266  47.113  48.610  1.00  0.00           H  
ATOM    301  CB  LEU   183      39.058  46.439  47.553  1.00  0.00           C  
ATOM    302  HB2 LEU   183      38.740  45.400  47.468  1.00  0.00           H  
ATOM    303  HB3 LEU   183      39.427  46.712  46.565  1.00  0.00           H  
ATOM    304  CG  LEU   183      40.311  46.498  48.489  1.00  0.00           C  
ATOM    305  HG  LEU   183      40.705  47.514  48.452  1.00  0.00           H  
ATOM    306  CD1 LEU   183      40.015  46.155  49.933  1.00  0.00           C  
ATOM    307 HD11 LEU   183      39.489  46.979  50.414  1.00  0.00           H  
ATOM    308 HD12 LEU   183      39.437  45.242  50.078  1.00  0.00           H  
ATOM    309 HD13 LEU   183      40.976  46.101  50.444  1.00  0.00           H  
ATOM    310  CD2 LEU   183      41.433  45.551  48.077  1.00  0.00           C  
ATOM    311 HD21 LEU   183      41.506  45.550  46.989  1.00  0.00           H  
ATOM    312 HD22 LEU   183      42.360  45.782  48.601  1.00  0.00           H  
ATOM    313 HD23 LEU   183      41.190  44.514  48.311  1.00  0.00           H  
ATOM    314  C   LEU   183      38.300  48.818  48.183  1.00  0.00           C  
ATOM    315  O   LEU   183      38.252  49.212  49.363  1.00  0.00           O  
ATOM    316  N   ILE   184      38.777  49.535  47.197  1.00  0.00           N  
ATOM    317  H   ILE   184      38.782  49.225  46.236  1.00  0.00           H  
ATOM    318  CA  ILE   184      39.153  50.947  47.407  1.00  0.00           C  
ATOM    319  HA  ILE   184      39.811  50.939  48.276  1.00  0.00           H  
ATOM    320  CB  ILE   184      39.888  51.463  46.160  1.00  0.00           C  
ATOM    321  HB  ILE   184      39.300  51.230  45.272  1.00  0.00           H  
ATOM    322  CG2 ILE   184      40.151  52.962  46.311  1.00  0.00           C  
ATOM    323 HG21 ILE   184      39.288  53.591  46.093  1.00  0.00           H  
ATOM    324 HG22 ILE   184      40.571  53.278  47.265  1.00  0.00           H  
ATOM    325 HG23 ILE   184      40.990  53.259  45.681  1.00  0.00           H  
ATOM    326  CG1 ILE   184      41.201  50.727  46.009  1.00  0.00           C  
ATOM    327 HG12 ILE   184      41.905  51.149  46.726  1.00  0.00           H  
ATOM    328 HG13 ILE   184      41.147  49.657  46.205  1.00  0.00           H  
ATOM    329  CD1 ILE   184      41.838  50.897  44.585  1.00  0.00           C  
ATOM    330 HD11 ILE   184      42.478  50.050  44.336  1.00  0.00           H  
ATOM    331 HD12 ILE   184      41.022  51.023  43.873  1.00  0.00           H  
ATOM    332 HD13 ILE   184      42.613  51.650  44.444  1.00  0.00           H  
ATOM    333  C   ILE   184      37.948  51.898  47.778  1.00  0.00           C  
ATOM    334  O   ILE   184      38.000  52.706  48.728  1.00  0.00           O  
ATOM    335  N   GLY   185      36.819  51.883  47.042  1.00  0.00           N  
ATOM    336  H   GLY   185      36.722  51.221  46.285  1.00  0.00           H  
ATOM    337  CA  GLY   185      35.681  52.764  47.352  1.00  0.00           C  
ATOM    338  HA2 GLY   185      36.199  53.703  47.547  1.00  0.00           H  
ATOM    339  HA3 GLY   185      35.079  52.839  46.446  1.00  0.00           H  
ATOM    340  C   GLY   185      34.869  52.428  48.654  1.00  0.00           C  
ATOM    341  O   GLY   185      34.013  53.230  49.115  1.00  0.00           O  
ATOM    342  N   GLU   186      35.095  51.271  49.223  1.00  0.00           N  
ATOM    343  H   GLU   186      35.861  50.733  48.846  1.00  0.00           H  
ATOM    344  CA  GLU   186      34.486  50.999  50.541  1.00  0.00           C  
ATOM    345  HA  GLU   186      33.432  51.257  50.644  1.00  0.00           H  
ATOM    346  CB  GLU   186      34.578  49.457  50.809  1.00  0.00           C  
ATOM    347  HB2 GLU   186      33.796  48.996  50.204  1.00  0.00           H  
ATOM    348  HB3 GLU   186      35.526  48.984  50.554  1.00  0.00           H  
ATOM    349  CG  GLU   186      34.312  49.110  52.366  1.00  0.00           C  
ATOM    350  HG2 GLU   186      35.202  49.267  52.976  1.00  0.00           H  
ATOM    351  HG3 GLU   186      33.505  49.785  52.651  1.00  0.00           H  
ATOM    352  CD  GLU   186      33.886  47.678  52.729  1.00  0.00           C  
ATOM    353  OE1 GLU   186      33.359  47.557  53.823  1.00  0.00           O  
ATOM    354  OE2 GLU   186      34.033  46.720  51.907  1.00  0.00           O1-
ATOM    355  C   GLU   186      35.261  51.798  51.631  1.00  0.00           C  
ATOM    356  O   GLU   186      34.704  52.556  52.436  1.00  0.00           O  
ATOM    357  N   PHE   187      36.618  51.881  51.573  1.00  0.00           N  
ATOM    358  H   PHE   187      37.089  51.364  50.844  1.00  0.00           H  
ATOM    359  CA  PHE   187      37.416  52.647  52.540  1.00  0.00           C  
ATOM    360  HA  PHE   187      36.926  52.555  53.509  1.00  0.00           H  
ATOM    361  CB  PHE   187      38.751  51.978  52.840  1.00  0.00           C  
ATOM    362  HB2 PHE   187      39.126  51.755  51.841  1.00  0.00           H  
ATOM    363  HB3 PHE   187      39.449  52.581  53.420  1.00  0.00           H  
ATOM    364  CG  PHE   187      38.544  50.675  53.567  1.00  0.00           C  
ATOM    365  CD1 PHE   187      38.470  50.584  54.977  1.00  0.00           C  
ATOM    366  HD1 PHE   187      38.617  51.486  55.552  1.00  0.00           H  
ATOM    367  CE1 PHE   187      38.252  49.406  55.630  1.00  0.00           C  
ATOM    368  HE1 PHE   187      38.260  49.452  56.709  1.00  0.00           H  
ATOM    369  CZ  PHE   187      38.138  48.177  54.898  1.00  0.00           C  
ATOM    370  HZ  PHE   187      37.898  47.249  55.396  1.00  0.00           H  
ATOM    371  CE2 PHE   187      38.325  48.213  53.457  1.00  0.00           C  
ATOM    372  HE2 PHE   187      38.335  47.313  52.860  1.00  0.00           H  
ATOM    373  CD2 PHE   187      38.486  49.465  52.827  1.00  0.00           C  
ATOM    374  HD2 PHE   187      38.675  49.495  51.764  1.00  0.00           H  
ATOM    375  C   PHE   187      37.522  54.153  52.329  1.00  0.00           C  
ATOM    376  O   PHE   187      37.584  54.922  53.295  1.00  0.00           O  
ATOM    377  N   LEU   188      37.463  54.624  51.098  1.00  0.00           N  
ATOM    378  H   LEU   188      37.415  54.021  50.289  1.00  0.00           H  
ATOM    379  CA  LEU   188      37.172  56.036  50.835  1.00  0.00           C  
ATOM    380  HA  LEU   188      37.973  56.596  51.319  1.00  0.00           H  
ATOM    381  CB  LEU   188      37.108  56.324  49.333  1.00  0.00           C  
ATOM    382  HB2 LEU   188      36.352  55.684  48.879  1.00  0.00           H  
ATOM    383  HB3 LEU   188      36.756  57.355  49.359  1.00  0.00           H  
ATOM    384  CG  LEU   188      38.556  56.259  48.651  1.00  0.00           C  
ATOM    385  HG  LEU   188      39.152  55.391  48.933  1.00  0.00           H  
ATOM    386  CD1 LEU   188      38.364  56.113  47.166  1.00  0.00           C  
ATOM    387 HD11 LEU   188      37.957  55.113  47.016  1.00  0.00           H  
ATOM    388 HD12 LEU   188      37.715  56.898  46.778  1.00  0.00           H  
ATOM    389 HD13 LEU   188      39.271  56.121  46.561  1.00  0.00           H  
ATOM    390  CD2 LEU   188      39.353  57.535  48.978  1.00  0.00           C  
ATOM    391 HD21 LEU   188      40.282  57.565  48.410  1.00  0.00           H  
ATOM    392 HD22 LEU   188      38.719  58.397  48.770  1.00  0.00           H  
ATOM    393 HD23 LEU   188      39.626  57.439  50.029  1.00  0.00           H  
ATOM    394  C   LEU   188      35.937  56.610  51.474  1.00  0.00           C  
ATOM    395  O   LEU   188      36.013  57.606  52.150  1.00  0.00           O  
ATOM    396  N   GLU   189      34.767  55.932  51.465  1.00  0.00           N  
ATOM    397  H   GLU   189      34.777  55.003  51.070  1.00  0.00           H  
ATOM    398  CA  GLU   189      33.611  56.400  52.211  1.00  0.00           C  
ATOM    399  HA  GLU   189      33.501  57.477  52.086  1.00  0.00           H  
ATOM    400  CB  GLU   189      32.237  55.685  52.032  1.00  0.00           C  
ATOM    401  HB2 GLU   189      32.400  54.641  52.301  1.00  0.00           H  
ATOM    402  HB3 GLU   189      31.551  56.013  52.812  1.00  0.00           H  
ATOM    403  CG  GLU   189      31.640  55.815  50.644  1.00  0.00           C  
ATOM    404  HG2 GLU   189      32.172  55.160  49.954  1.00  0.00           H  
ATOM    405  HG3 GLU   189      30.638  55.389  50.702  1.00  0.00           H  
ATOM    406  CD  GLU   189      31.702  57.168  50.058  1.00  0.00           C  
ATOM    407  OE1 GLU   189      32.294  57.198  48.972  1.00  0.00           O  
ATOM    408  OE2 GLU   189      31.278  58.160  50.655  1.00  0.00           O1-
ATOM    409  C   GLU   189      33.969  56.199  53.694  1.00  0.00           C  
ATOM    410  O   GLU   189      33.562  57.115  54.461  1.00  0.00           O  
ATOM    411  N   LYS   190      34.578  55.093  54.141  1.00  0.00           N  
ATOM    412  H   LYS   190      34.701  54.324  53.498  1.00  0.00           H  
ATOM    413  CA  LYS   190      34.624  54.886  55.579  1.00  0.00           C  
ATOM    414  HA  LYS   190      33.649  55.099  56.019  1.00  0.00           H  
ATOM    415  CB  LYS   190      34.906  53.374  55.870  1.00  0.00           C  
ATOM    416  HB2 LYS   190      35.720  52.971  55.267  1.00  0.00           H  
ATOM    417  HB3 LYS   190      35.179  53.158  56.903  1.00  0.00           H  
ATOM    418  CG  LYS   190      33.749  52.413  55.623  1.00  0.00           C  
ATOM    419  HG2 LYS   190      33.007  52.822  56.310  1.00  0.00           H  
ATOM    420  HG3 LYS   190      33.375  52.451  54.600  1.00  0.00           H  
ATOM    421  CD  LYS   190      34.177  50.951  55.993  1.00  0.00           C  
ATOM    422  HD2 LYS   190      34.820  50.529  55.221  1.00  0.00           H  
ATOM    423  HD3 LYS   190      34.831  50.783  56.849  1.00  0.00           H  
ATOM    424  CE  LYS   190      33.048  49.984  56.210  1.00  0.00           C  
ATOM    425  HE2 LYS   190      33.348  49.004  56.580  1.00  0.00           H  
ATOM    426  HE3 LYS   190      32.362  50.465  56.908  1.00  0.00           H  
ATOM    427  NZ  LYS   190      32.307  49.748  54.957  1.00  0.00           N1+
ATOM    428  HZ1 LYS   190      32.797  49.112  54.345  1.00  0.00           H  
ATOM    429  HZ2 LYS   190      31.376  49.374  55.070  1.00  0.00           H  
ATOM    430  HZ3 LYS   190      32.160  50.605  54.442  1.00  0.00           H  
ATOM    431  C   LYS   190      35.608  55.852  56.254  1.00  0.00           C  
ATOM    432  O   LYS   190      35.484  56.068  57.421  1.00  0.00           O  
ATOM    433  N   VAL   191      36.515  56.515  55.492  1.00  0.00           N  
ATOM    434  H   VAL   191      36.621  56.128  54.565  1.00  0.00           H  
ATOM    435  CA  VAL   191      37.511  57.577  55.965  1.00  0.00           C  
ATOM    436  HA  VAL   191      37.847  57.378  56.983  1.00  0.00           H  
ATOM    437  CB  VAL   191      38.805  57.626  55.060  1.00  0.00           C  
ATOM    438  HB  VAL   191      38.478  57.872  54.049  1.00  0.00           H  
ATOM    439  CG1 VAL   191      39.719  58.788  55.539  1.00  0.00           C  
ATOM    440 HG11 VAL   191      39.118  59.693  55.455  1.00  0.00           H  
ATOM    441 HG12 VAL   191      40.000  58.667  56.585  1.00  0.00           H  
ATOM    442 HG13 VAL   191      40.616  58.832  54.921  1.00  0.00           H  
ATOM    443  CG2 VAL   191      39.737  56.438  55.159  1.00  0.00           C  
ATOM    444 HG21 VAL   191      40.119  56.334  56.174  1.00  0.00           H  
ATOM    445 HG22 VAL   191      39.174  55.526  54.960  1.00  0.00           H  
ATOM    446 HG23 VAL   191      40.450  56.507  54.338  1.00  0.00           H  
ATOM    447  C   VAL   191      36.672  58.874  55.936  1.00  0.00           C  
ATOM    448  O   VAL   191      36.644  59.586  56.984  1.00  0.00           O  
ATOM    449  N   ARG   192      35.900  59.085  54.834  1.00  0.00           N  
ATOM    450  H   ARG   192      35.817  58.475  54.034  1.00  0.00           H  
ATOM    451  CA  ARG   192      34.863  60.151  54.837  1.00  0.00           C  
ATOM    452  HA  ARG   192      35.433  61.079  54.896  1.00  0.00           H  
ATOM    453  CB  ARG   192      34.087  60.230  53.512  1.00  0.00           C  
ATOM    454  HB2 ARG   192      34.040  59.248  53.041  1.00  0.00           H  
ATOM    455  HB3 ARG   192      33.065  60.557  53.700  1.00  0.00           H  
ATOM    456  CG  ARG   192      34.747  61.128  52.436  1.00  0.00           C  
ATOM    457  HG2 ARG   192      34.829  62.114  52.895  1.00  0.00           H  
ATOM    458  HG3 ARG   192      35.660  60.698  52.026  1.00  0.00           H  
ATOM    459  CD  ARG   192      33.787  61.273  51.234  1.00  0.00           C  
ATOM    460  HD2 ARG   192      32.735  61.338  51.513  1.00  0.00           H  
ATOM    461  HD3 ARG   192      34.035  62.185  50.692  1.00  0.00           H  
ATOM    462  NE  ARG   192      33.942  60.063  50.392  1.00  0.00           N  
ATOM    463  HE  ARG   192      33.276  59.325  50.574  1.00  0.00           H  
ATOM    464  CZ  ARG   192      34.673  59.879  49.277  1.00  0.00           C  
ATOM    465  NH1 ARG   192      35.495  60.811  48.840  1.00  0.00           N1+
ATOM    466 HH11 ARG   192      35.593  61.730  49.248  1.00  0.00           H  
ATOM    467 HH12 ARG   192      36.119  60.521  48.101  1.00  0.00           H  
ATOM    468  NH2 ARG   192      34.596  58.762  48.604  1.00  0.00           N  
ATOM    469 HH21 ARG   192      33.974  58.047  48.953  1.00  0.00           H  
ATOM    470 HH22 ARG   192      34.665  58.874  47.602  1.00  0.00           H  
ATOM    471  C   ARG   192      33.946  60.242  56.065  1.00  0.00           C  
ATOM    472  O   ARG   192      34.050  61.255  56.758  1.00  0.00           O  
ATOM    473  N   GLN   193      33.205  59.170  56.484  1.00  0.00           N  
ATOM    474  H   GLN   193      33.288  58.345  55.908  1.00  0.00           H  
ATOM    475  CA  GLN   193      32.294  59.167  57.600  1.00  0.00           C  
ATOM    476  HA  GLN   193      31.887  60.177  57.663  1.00  0.00           H  
ATOM    477  CB  GLN   193      31.241  58.088  57.332  1.00  0.00           C  
ATOM    478  HB2 GLN   193      31.785  57.260  56.877  1.00  0.00           H  
ATOM    479  HB3 GLN   193      30.757  57.845  58.278  1.00  0.00           H  
ATOM    480  CG  GLN   193      30.135  58.683  56.418  1.00  0.00           C  
ATOM    481  HG2 GLN   193      29.496  59.367  56.977  1.00  0.00           H  
ATOM    482  HG3 GLN   193      30.655  59.262  55.655  1.00  0.00           H  
ATOM    483  CD  GLN   193      29.374  57.570  55.714  1.00  0.00           C  
ATOM    484  OE1 GLN   193      28.676  56.737  56.352  1.00  0.00           O  
ATOM    485  NE2 GLN   193      29.529  57.467  54.379  1.00  0.00           N  
ATOM    486 HE21 GLN   193      30.055  58.160  53.866  1.00  0.00           H  
ATOM    487 HE22 GLN   193      29.017  56.701  53.963  1.00  0.00           H  
ATOM    488  C   GLN   193      33.049  59.014  58.960  1.00  0.00           C  
ATOM    489  O   GLN   193      32.410  59.152  60.015  1.00  0.00           O  
ATOM    490  N   LYS   194      34.434  58.907  59.042  1.00  0.00           N  
ATOM    491  H   LYS   194      34.854  58.609  58.173  1.00  0.00           H  
ATOM    492  CA  LYS   194      35.356  58.929  60.247  1.00  0.00           C  
ATOM    493  HA  LYS   194      34.755  58.675  61.120  1.00  0.00           H  
ATOM    494  CB  LYS   194      36.404  57.834  60.111  1.00  0.00           C  
ATOM    495  HB2 LYS   194      35.844  56.923  59.904  1.00  0.00           H  
ATOM    496  HB3 LYS   194      36.947  58.171  59.228  1.00  0.00           H  
ATOM    497  CG  LYS   194      37.403  57.687  61.279  1.00  0.00           C  
ATOM    498  HG2 LYS   194      37.965  58.618  61.201  1.00  0.00           H  
ATOM    499  HG3 LYS   194      36.929  57.664  62.260  1.00  0.00           H  
ATOM    500  CD  LYS   194      38.302  56.516  61.199  1.00  0.00           C  
ATOM    501  HD2 LYS   194      38.757  56.514  60.209  1.00  0.00           H  
ATOM    502  HD3 LYS   194      39.036  56.644  61.995  1.00  0.00           H  
ATOM    503  CE  LYS   194      37.806  55.173  61.443  1.00  0.00           C  
ATOM    504  HE2 LYS   194      37.118  55.075  62.282  1.00  0.00           H  
ATOM    505  HE3 LYS   194      37.254  54.795  60.583  1.00  0.00           H  
ATOM    506  NZ  LYS   194      38.844  54.110  61.511  1.00  0.00           N1+
ATOM    507  HZ1 LYS   194      39.289  54.089  62.417  1.00  0.00           H  
ATOM    508  HZ2 LYS   194      38.468  53.174  61.463  1.00  0.00           H  
ATOM    509  HZ3 LYS   194      39.548  54.227  60.797  1.00  0.00           H  
ATOM    510  C   LYS   194      35.955  60.292  60.511  1.00  0.00           C  
ATOM    511  O   LYS   194      36.001  60.737  61.686  1.00  0.00           O  
ATOM    512  N   LYS   195      36.353  61.021  59.453  1.00  0.00           N  
ATOM    513  H   LYS   195      36.332  60.638  58.519  1.00  0.00           H  
ATOM    514  CA  LYS   195      37.193  62.220  59.509  1.00  0.00           C  
ATOM    515  HA  LYS   195      37.452  62.431  60.547  1.00  0.00           H  
ATOM    516  CB  LYS   195      38.603  61.880  58.963  1.00  0.00           C  
ATOM    517  HB2 LYS   195      38.512  61.539  57.932  1.00  0.00           H  
ATOM    518  HB3 LYS   195      39.221  62.777  59.000  1.00  0.00           H  
ATOM    519  CG  LYS   195      39.358  60.741  59.726  1.00  0.00           C  
ATOM    520  HG2 LYS   195      39.407  61.047  60.771  1.00  0.00           H  
ATOM    521  HG3 LYS   195      38.825  59.796  59.618  1.00  0.00           H  
ATOM    522  CD  LYS   195      40.757  60.481  59.289  1.00  0.00           C  
ATOM    523  HD2 LYS   195      41.176  59.576  59.729  1.00  0.00           H  
ATOM    524  HD3 LYS   195      40.676  60.342  58.211  1.00  0.00           H  
ATOM    525  CE  LYS   195      41.681  61.637  59.652  1.00  0.00           C  
ATOM    526  HE2 LYS   195      41.550  62.442  58.928  1.00  0.00           H  
ATOM    527  HE3 LYS   195      41.383  61.990  60.639  1.00  0.00           H  
ATOM    528  NZ  LYS   195      43.098  61.260  59.749  1.00  0.00           N1+
ATOM    529  HZ1 LYS   195      43.120  60.484  60.396  1.00  0.00           H  
ATOM    530  HZ2 LYS   195      43.420  60.876  58.872  1.00  0.00           H  
ATOM    531  HZ3 LYS   195      43.714  62.007  60.038  1.00  0.00           H  
ATOM    532  C   LYS   195      36.658  63.494  58.826  1.00  0.00           C  
ATOM    533  O   LYS   195      37.043  64.594  59.255  1.00  0.00           O  
ATOM    534  N   LYS   196      35.784  63.297  57.849  1.00  0.00           N  
ATOM    535  H   LYS   196      35.440  62.364  57.672  1.00  0.00           H  
ATOM    536  CA  LYS   196      35.084  64.391  57.151  1.00  0.00           C  
ATOM    537  HA  LYS   196      34.613  63.997  56.251  1.00  0.00           H  
ATOM    538  CB  LYS   196      33.940  64.896  57.988  1.00  0.00           C  
ATOM    539  HB2 LYS   196      34.360  65.291  58.913  1.00  0.00           H  
ATOM    540  HB3 LYS   196      33.436  65.663  57.401  1.00  0.00           H  
ATOM    541  CG  LYS   196      32.897  63.848  58.251  1.00  0.00           C  
ATOM    542  HG2 LYS   196      32.494  63.528  57.290  1.00  0.00           H  
ATOM    543  HG3 LYS   196      33.240  62.886  58.632  1.00  0.00           H  
ATOM    544  CD  LYS   196      31.810  64.547  59.079  1.00  0.00           C  
ATOM    545  HD2 LYS   196      32.234  64.688  60.073  1.00  0.00           H  
ATOM    546  HD3 LYS   196      31.503  65.454  58.558  1.00  0.00           H  
ATOM    547  CE  LYS   196      30.603  63.603  59.180  1.00  0.00           C  
ATOM    548  HE2 LYS   196      30.092  63.768  58.231  1.00  0.00           H  
ATOM    549  HE3 LYS   196      30.908  62.559  59.251  1.00  0.00           H  
ATOM    550  NZ  LYS   196      29.605  64.072  60.178  1.00  0.00           N1+
ATOM    551  HZ1 LYS   196      29.591  65.080  60.118  1.00  0.00           H  
ATOM    552  HZ2 LYS   196      28.684  63.668  60.082  1.00  0.00           H  
ATOM    553  HZ3 LYS   196      29.869  63.858  61.129  1.00  0.00           H  
ATOM    554  C   LYS   196      35.962  65.642  56.689  1.00  0.00           C  
ATOM    555  O   LYS   196      35.699  66.811  56.988  1.00  0.00           O  
ATOM    556  N   ARG   197      37.028  65.248  56.017  1.00  0.00           N  
ATOM    557  H   ARG   197      37.139  64.245  55.971  1.00  0.00           H  
ATOM    558  CA  ARG   197      38.136  66.110  55.522  1.00  0.00           C  
ATOM    559  HA  ARG   197      37.780  67.069  55.144  1.00  0.00           H  
ATOM    560  CB  ARG   197      39.113  66.337  56.685  1.00  0.00           C  
ATOM    561  HB2 ARG   197      39.849  67.058  56.333  1.00  0.00           H  
ATOM    562  HB3 ARG   197      38.613  66.703  57.582  1.00  0.00           H  
ATOM    563  CG  ARG   197      39.870  65.161  57.203  1.00  0.00           C  
ATOM    564  HG2 ARG   197      39.174  64.632  57.854  1.00  0.00           H  
ATOM    565  HG3 ARG   197      40.177  64.475  56.414  1.00  0.00           H  
ATOM    566  CD  ARG   197      41.048  65.424  58.174  1.00  0.00           C  
ATOM    567  HD2 ARG   197      40.810  66.240  58.857  1.00  0.00           H  
ATOM    568  HD3 ARG   197      41.383  64.546  58.725  1.00  0.00           H  
ATOM    569  NE  ARG   197      42.178  65.908  57.464  1.00  0.00           N  
ATOM    570  HE  ARG   197      42.026  66.326  56.558  1.00  0.00           H  
ATOM    571  CZ  ARG   197      43.409  65.891  57.967  1.00  0.00           C  
ATOM    572  NH1 ARG   197      43.654  65.638  59.257  1.00  0.00           N1+
ATOM    573 HH11 ARG   197      42.962  65.329  59.925  1.00  0.00           H  
ATOM    574 HH12 ARG   197      44.634  65.546  59.482  1.00  0.00           H  
ATOM    575  NH2 ARG   197      44.457  66.105  57.251  1.00  0.00           N  
ATOM    576 HH21 ARG   197      44.309  66.207  56.257  1.00  0.00           H  
ATOM    577 HH22 ARG   197      45.331  66.302  57.717  1.00  0.00           H  
ATOM    578  C   ARG   197      38.869  65.510  54.311  1.00  0.00           C  
ATOM    579  O   ARG   197      38.562  64.407  53.822  1.00  0.00           O  
ATOM    580  N   ASP   198      39.936  66.179  53.893  1.00  0.00           N  
ATOM    581  H   ASP   198      40.212  67.018  54.382  1.00  0.00           H  
ATOM    582  CA  ASP   198      40.924  65.713  52.936  1.00  0.00           C  
ATOM    583  HA  ASP   198      40.438  65.674  51.961  1.00  0.00           H  
ATOM    584  CB  ASP   198      42.034  66.710  52.829  1.00  0.00           C  
ATOM    585  HB2 ASP   198      42.715  66.314  52.076  1.00  0.00           H  
ATOM    586  HB3 ASP   198      41.708  67.676  52.444  1.00  0.00           H  
ATOM    587  CG  ASP   198      42.799  66.932  54.127  1.00  0.00           C  
ATOM    588  OD1 ASP   198      42.202  67.572  55.009  1.00  0.00           O  
ATOM    589  OD2 ASP   198      43.811  66.229  54.372  1.00  0.00           O1-
ATOM    590  C   ASP   198      41.444  64.311  53.231  1.00  0.00           C  
ATOM    591  O   ASP   198      41.558  63.952  54.417  1.00  0.00           O  
ATOM    592  N   ILE   199      41.815  63.568  52.156  1.00  0.00           N  
ATOM    593  H   ILE   199      41.700  64.060  51.282  1.00  0.00           H  
ATOM    594  CA  ILE   199      42.236  62.248  52.287  1.00  0.00           C  
ATOM    595  HA  ILE   199      42.338  61.930  53.324  1.00  0.00           H  
ATOM    596  CB  ILE   199      41.206  61.292  51.737  1.00  0.00           C  
ATOM    597  HB  ILE   199      40.817  61.689  50.800  1.00  0.00           H  
ATOM    598  CG2 ILE   199      41.732  59.885  51.478  1.00  0.00           C  
ATOM    599 HG21 ILE   199      42.099  59.519  52.436  1.00  0.00           H  
ATOM    600 HG22 ILE   199      40.864  59.291  51.192  1.00  0.00           H  
ATOM    601 HG23 ILE   199      42.491  59.915  50.696  1.00  0.00           H  
ATOM    602  CG1 ILE   199      40.038  61.165  52.720  1.00  0.00           C  
ATOM    603 HG12 ILE   199      40.383  60.524  53.532  1.00  0.00           H  
ATOM    604 HG13 ILE   199      39.803  62.145  53.134  1.00  0.00           H  
ATOM    605  CD1 ILE   199      38.758  60.574  52.226  1.00  0.00           C  
ATOM    606 HD11 ILE   199      37.962  60.850  52.918  1.00  0.00           H  
ATOM    607 HD12 ILE   199      38.426  61.172  51.378  1.00  0.00           H  
ATOM    608 HD13 ILE   199      38.874  59.496  52.111  1.00  0.00           H  
ATOM    609  C   ILE   199      43.595  62.014  51.636  1.00  0.00           C  
ATOM    610  O   ILE   199      43.784  62.528  50.500  1.00  0.00           O  
ATOM    611  N   THR   200      44.572  61.350  52.310  1.00  0.00           N  
ATOM    612  H   THR   200      44.356  61.045  53.248  1.00  0.00           H  
ATOM    613  CA  THR   200      45.980  61.174  51.751  1.00  0.00           C  
ATOM    614  HA  THR   200      46.006  61.688  50.791  1.00  0.00           H  
ATOM    615  CB  THR   200      47.037  61.767  52.710  1.00  0.00           C  
ATOM    616  HB  THR   200      47.022  61.350  53.717  1.00  0.00           H  
ATOM    617  CG2 THR   200      48.463  61.729  52.137  1.00  0.00           C  
ATOM    618 HG21 THR   200      48.752  60.682  52.222  1.00  0.00           H  
ATOM    619 HG22 THR   200      48.460  61.987  51.078  1.00  0.00           H  
ATOM    620 HG23 THR   200      49.164  62.407  52.624  1.00  0.00           H  
ATOM    621  OG1 THR   200      46.857  63.146  52.913  1.00  0.00           O  
ATOM    622  HG1 THR   200      45.987  63.277  53.297  1.00  0.00           H  
ATOM    623  C   THR   200      46.393  59.711  51.506  1.00  0.00           C  
ATOM    624  O   THR   200      46.350  58.946  52.491  1.00  0.00           O  
ATOM    625  N   VAL   201      46.929  59.327  50.369  1.00  0.00           N  
ATOM    626  H   VAL   201      47.134  60.069  49.715  1.00  0.00           H  
ATOM    627  CA  VAL   201      47.137  57.941  49.917  1.00  0.00           C  
ATOM    628  HA  VAL   201      46.698  57.312  50.692  1.00  0.00           H  
ATOM    629  CB  VAL   201      46.163  57.714  48.650  1.00  0.00           C  
ATOM    630  HB  VAL   201      46.297  58.447  47.854  1.00  0.00           H  
ATOM    631  CG1 VAL   201      46.428  56.358  48.022  1.00  0.00           C  
ATOM    632 HG11 VAL   201      46.366  55.548  48.749  1.00  0.00           H  
ATOM    633 HG12 VAL   201      45.733  56.090  47.226  1.00  0.00           H  
ATOM    634 HG13 VAL   201      47.464  56.379  47.684  1.00  0.00           H  
ATOM    635  CG2 VAL   201      44.743  57.749  49.188  1.00  0.00           C  
ATOM    636 HG21 VAL   201      44.455  58.781  49.387  1.00  0.00           H  
ATOM    637 HG22 VAL   201      44.119  57.453  48.345  1.00  0.00           H  
ATOM    638 HG23 VAL   201      44.635  57.155  50.096  1.00  0.00           H  
ATOM    639  C   VAL   201      48.569  57.490  49.781  1.00  0.00           C  
ATOM    640  O   VAL   201      49.434  58.272  49.362  1.00  0.00           O  
ATOM    641  N   LEU   202      48.847  56.156  49.928  1.00  0.00           N  
ATOM    642  H   LEU   202      48.209  55.572  50.449  1.00  0.00           H  
ATOM    643  CA  LEU   202      50.206  55.671  49.685  1.00  0.00           C  
ATOM    644  HA  LEU   202      50.736  56.427  49.106  1.00  0.00           H  
ATOM    645  CB  LEU   202      50.912  55.311  51.011  1.00  0.00           C  
ATOM    646  HB2 LEU   202      50.958  56.227  51.599  1.00  0.00           H  
ATOM    647  HB3 LEU   202      50.301  54.556  51.507  1.00  0.00           H  
ATOM    648  CG  LEU   202      52.364  54.832  50.827  1.00  0.00           C  
ATOM    649  HG  LEU   202      52.331  53.945  50.194  1.00  0.00           H  
ATOM    650  CD1 LEU   202      53.309  55.852  50.176  1.00  0.00           C  
ATOM    651 HD11 LEU   202      53.076  55.867  49.112  1.00  0.00           H  
ATOM    652 HD12 LEU   202      53.292  56.811  50.693  1.00  0.00           H  
ATOM    653 HD13 LEU   202      54.355  55.556  50.095  1.00  0.00           H  
ATOM    654  CD2 LEU   202      52.869  54.389  52.147  1.00  0.00           C  
ATOM    655 HD21 LEU   202      53.938  54.182  52.095  1.00  0.00           H  
ATOM    656 HD22 LEU   202      52.806  55.160  52.915  1.00  0.00           H  
ATOM    657 HD23 LEU   202      52.368  53.494  52.516  1.00  0.00           H  
ATOM    658  C   LEU   202      50.063  54.388  48.862  1.00  0.00           C  
ATOM    659  O   LEU   202      49.364  53.506  49.299  1.00  0.00           O  
ATOM    660  N   ASP   203      50.532  54.330  47.614  1.00  0.00           N  
ATOM    661  H   ASP   203      50.929  55.159  47.195  1.00  0.00           H  
ATOM    662  CA  ASP   203      50.208  53.259  46.661  1.00  0.00           C  
ATOM    663  HA  ASP   203      49.485  52.503  46.967  1.00  0.00           H  
ATOM    664  CB  ASP   203      49.516  53.854  45.402  1.00  0.00           C  
ATOM    665  HB2 ASP   203      48.787  54.647  45.569  1.00  0.00           H  
ATOM    666  HB3 ASP   203      50.271  54.308  44.760  1.00  0.00           H  
ATOM    667  CG  ASP   203      48.823  52.883  44.411  1.00  0.00           C  
ATOM    668  OD1 ASP   203      48.933  51.636  44.541  1.00  0.00           O  
ATOM    669  OD2 ASP   203      48.106  53.342  43.513  1.00  0.00           O1-
ATOM    670  C   ASP   203      51.529  52.502  46.166  1.00  0.00           C  
ATOM    671  O   ASP   203      52.304  53.051  45.426  1.00  0.00           O  
ATOM    672  N   LEU   204      51.737  51.186  46.618  1.00  0.00           N  
ATOM    673  H   LEU   204      50.977  50.801  47.159  1.00  0.00           H  
ATOM    674  CA  LEU   204      52.924  50.310  46.322  1.00  0.00           C  
ATOM    675  HA  LEU   204      53.724  51.015  46.096  1.00  0.00           H  
ATOM    676  CB  LEU   204      53.216  49.520  47.588  1.00  0.00           C  
ATOM    677  HB2 LEU   204      52.460  48.750  47.740  1.00  0.00           H  
ATOM    678  HB3 LEU   204      54.152  48.984  47.435  1.00  0.00           H  
ATOM    679  CG  LEU   204      53.290  50.230  48.960  1.00  0.00           C  
ATOM    680  HG  LEU   204      52.368  50.787  49.124  1.00  0.00           H  
ATOM    681  CD1 LEU   204      53.607  49.337  50.221  1.00  0.00           C  
ATOM    682 HD11 LEU   204      53.021  48.420  50.157  1.00  0.00           H  
ATOM    683 HD12 LEU   204      54.664  49.223  50.464  1.00  0.00           H  
ATOM    684 HD13 LEU   204      53.312  49.933  51.084  1.00  0.00           H  
ATOM    685  CD2 LEU   204      54.376  51.296  48.737  1.00  0.00           C  
ATOM    686 HD21 LEU   204      54.722  51.706  49.685  1.00  0.00           H  
ATOM    687 HD22 LEU   204      55.179  50.868  48.137  1.00  0.00           H  
ATOM    688 HD23 LEU   204      53.908  52.070  48.128  1.00  0.00           H  
ATOM    689  C   LEU   204      52.883  49.487  45.036  1.00  0.00           C  
ATOM    690  O   LEU   204      51.873  48.867  44.667  1.00  0.00           O  
ATOM    691  N   GLY   205      54.067  49.551  44.412  1.00  0.00           N  
ATOM    692  H   GLY   205      54.696  50.282  44.714  1.00  0.00           H  
ATOM    693  CA  GLY   205      54.279  48.818  43.131  1.00  0.00           C  
ATOM    694  HA2 GLY   205      55.279  49.000  42.736  1.00  0.00           H  
ATOM    695  HA3 GLY   205      54.022  47.772  43.296  1.00  0.00           H  
ATOM    696  C   GLY   205      53.427  49.463  42.060  1.00  0.00           C  
ATOM    697  O   GLY   205      52.563  48.744  41.457  1.00  0.00           O  
ATOM    698  N   CYS   206      53.477  50.775  41.966  1.00  0.00           N  
ATOM    699  H   CYS   206      54.153  51.296  42.506  1.00  0.00           H  
ATOM    700  CA  CYS   206      52.465  51.585  41.226  1.00  0.00           C  
ATOM    701  HA  CYS   206      51.523  51.458  41.760  1.00  0.00           H  
ATOM    702  CB  CYS   206      52.920  53.029  41.283  1.00  0.00           C  
ATOM    703  HB2 CYS   206      52.026  53.595  41.019  1.00  0.00           H  
ATOM    704  HB3 CYS   206      53.148  53.171  42.339  1.00  0.00           H  
ATOM    705  SG  CYS   206      54.408  53.394  40.340  1.00  0.00           S  
ATOM    706  HG  CYS   206      53.924  53.465  39.096  1.00  0.00           H  
ATOM    707  C   CYS   206      52.267  51.074  39.785  1.00  0.00           C  
ATOM    708  O   CYS   206      51.208  51.222  39.199  1.00  0.00           O  
ATOM    709  N   GLY   207      53.266  50.400  39.252  1.00  0.00           N  
ATOM    710  H   GLY   207      54.118  50.293  39.784  1.00  0.00           H  
ATOM    711  CA  GLY   207      53.169  49.629  38.016  1.00  0.00           C  
ATOM    712  HA2 GLY   207      54.030  49.009  37.765  1.00  0.00           H  
ATOM    713  HA3 GLY   207      52.286  48.992  38.066  1.00  0.00           H  
ATOM    714  C   GLY   207      52.938  50.455  36.822  1.00  0.00           C  
ATOM    715  O   GLY   207      53.487  51.557  36.573  1.00  0.00           O  
ATOM    716  N   LYS   208      51.953  50.040  36.054  1.00  0.00           N  
ATOM    717  H   LYS   208      51.381  49.282  36.397  1.00  0.00           H  
ATOM    718  CA  LYS   208      51.557  50.787  34.841  1.00  0.00           C  
ATOM    719  HA  LYS   208      52.372  51.041  34.163  1.00  0.00           H  
ATOM    720  CB  LYS   208      50.605  49.810  34.068  1.00  0.00           C  
ATOM    721  HB2 LYS   208      49.726  49.624  34.685  1.00  0.00           H  
ATOM    722  HB3 LYS   208      50.241  50.344  33.190  1.00  0.00           H  
ATOM    723  CG  LYS   208      51.333  48.477  33.671  1.00  0.00           C  
ATOM    724  HG2 LYS   208      52.178  48.791  33.058  1.00  0.00           H  
ATOM    725  HG3 LYS   208      51.519  47.852  34.545  1.00  0.00           H  
ATOM    726  CD  LYS   208      50.342  47.750  32.739  1.00  0.00           C  
ATOM    727  HD2 LYS   208      49.486  48.374  32.484  1.00  0.00           H  
ATOM    728  HD3 LYS   208      50.782  47.426  31.796  1.00  0.00           H  
ATOM    729  CE  LYS   208      49.753  46.443  33.283  1.00  0.00           C  
ATOM    730  HE2 LYS   208      49.193  45.992  32.464  1.00  0.00           H  
ATOM    731  HE3 LYS   208      50.571  45.776  33.554  1.00  0.00           H  
ATOM    732  NZ  LYS   208      48.908  46.784  34.442  1.00  0.00           N1+
ATOM    733  HZ1 LYS   208      49.345  47.376  35.134  1.00  0.00           H  
ATOM    734  HZ2 LYS   208      48.004  47.179  34.229  1.00  0.00           H  
ATOM    735  HZ3 LYS   208      48.564  45.877  34.725  1.00  0.00           H  
ATOM    736  C   LYS   208      50.904  52.143  35.198  1.00  0.00           C  
ATOM    737  O   LYS   208      50.631  52.997  34.348  1.00  0.00           O  
ATOM    738  N   GLY   209      50.562  52.346  36.457  1.00  0.00           N  
ATOM    739  H   GLY   209      50.714  51.531  37.033  1.00  0.00           H  
ATOM    740  CA  GLY   209      49.696  53.471  36.910  1.00  0.00           C  
ATOM    741  HA2 GLY   209      50.181  53.701  37.859  1.00  0.00           H  
ATOM    742  HA3 GLY   209      49.871  54.355  36.298  1.00  0.00           H  
ATOM    743  C   GLY   209      48.229  53.120  36.886  1.00  0.00           C  
ATOM    744  O   GLY   209      47.352  54.023  36.848  1.00  0.00           O  
ATOM    745  N   GLY   210      47.853  51.789  36.922  1.00  0.00           N  
ATOM    746  H   GLY   210      48.548  51.060  36.995  1.00  0.00           H  
ATOM    747  CA  GLY   210      46.425  51.388  36.716  1.00  0.00           C  
ATOM    748  HA2 GLY   210      46.173  51.759  35.723  1.00  0.00           H  
ATOM    749  HA3 GLY   210      46.456  50.300  36.771  1.00  0.00           H  
ATOM    750  C   GLY   210      45.469  51.981  37.787  1.00  0.00           C  
ATOM    751  O   GLY   210      44.318  52.230  37.485  1.00  0.00           O  
ATOM    752  N   ASP   211      45.848  52.358  38.967  1.00  0.00           N  
ATOM    753  H   ASP   211      46.789  52.109  39.236  1.00  0.00           H  
ATOM    754  CA  ASP   211      44.862  52.822  40.025  1.00  0.00           C  
ATOM    755  HA  ASP   211      43.870  52.425  39.810  1.00  0.00           H  
ATOM    756  CB  ASP   211      45.278  52.127  41.351  1.00  0.00           C  
ATOM    757  HB2 ASP   211      46.222  52.430  41.805  1.00  0.00           H  
ATOM    758  HB3 ASP   211      44.611  52.425  42.160  1.00  0.00           H  
ATOM    759  CG  ASP   211      45.199  50.623  41.289  1.00  0.00           C  
ATOM    760  OD1 ASP   211      45.966  49.965  41.970  1.00  0.00           O  
ATOM    761  OD2 ASP   211      44.374  50.124  40.516  1.00  0.00           O1-
ATOM    762  C   ASP   211      44.703  54.360  40.179  1.00  0.00           C  
ATOM    763  O   ASP   211      43.763  54.831  40.795  1.00  0.00           O  
ATOM    764  N   LEU   212      45.439  55.156  39.367  1.00  0.00           N  
ATOM    765  H   LEU   212      46.157  54.717  38.809  1.00  0.00           H  
ATOM    766  CA  LEU   212      45.494  56.588  39.332  1.00  0.00           C  
ATOM    767  HA  LEU   212      45.786  56.940  40.322  1.00  0.00           H  
ATOM    768  CB  LEU   212      46.504  57.160  38.355  1.00  0.00           C  
ATOM    769  HB2 LEU   212      46.214  56.795  37.370  1.00  0.00           H  
ATOM    770  HB3 LEU   212      46.423  58.247  38.309  1.00  0.00           H  
ATOM    771  CG  LEU   212      47.939  56.733  38.568  1.00  0.00           C  
ATOM    772  HG  LEU   212      48.019  55.688  38.868  1.00  0.00           H  
ATOM    773  CD1 LEU   212      48.708  57.058  37.258  1.00  0.00           C  
ATOM    774 HD11 LEU   212      48.268  56.594  36.375  1.00  0.00           H  
ATOM    775 HD12 LEU   212      48.657  58.138  37.122  1.00  0.00           H  
ATOM    776 HD13 LEU   212      49.734  56.722  37.412  1.00  0.00           H  
ATOM    777  CD2 LEU   212      48.603  57.581  39.695  1.00  0.00           C  
ATOM    778 HD21 LEU   212      49.685  57.447  39.668  1.00  0.00           H  
ATOM    779 HD22 LEU   212      48.390  58.619  39.442  1.00  0.00           H  
ATOM    780 HD23 LEU   212      48.294  57.325  40.709  1.00  0.00           H  
ATOM    781  C   LEU   212      44.118  57.240  38.975  1.00  0.00           C  
ATOM    782  O   LEU   212      43.840  58.368  39.322  1.00  0.00           O  
ATOM    783  N   LEU   213      43.301  56.465  38.222  1.00  0.00           N  
ATOM    784  H   LEU   213      43.655  55.604  37.829  1.00  0.00           H  
ATOM    785  CA  LEU   213      41.979  56.929  37.830  1.00  0.00           C  
ATOM    786  HA  LEU   213      42.029  57.992  37.595  1.00  0.00           H  
ATOM    787  CB  LEU   213      41.543  56.241  36.483  1.00  0.00           C  
ATOM    788  HB2 LEU   213      42.218  56.636  35.724  1.00  0.00           H  
ATOM    789  HB3 LEU   213      41.543  55.164  36.648  1.00  0.00           H  
ATOM    790  CG  LEU   213      40.103  56.729  36.019  1.00  0.00           C  
ATOM    791  HG  LEU   213      39.272  56.341  36.609  1.00  0.00           H  
ATOM    792  CD1 LEU   213      39.949  58.242  35.866  1.00  0.00           C  
ATOM    793 HD11 LEU   213      39.111  58.479  35.210  1.00  0.00           H  
ATOM    794 HD12 LEU   213      39.605  58.628  36.825  1.00  0.00           H  
ATOM    795 HD13 LEU   213      40.846  58.814  35.630  1.00  0.00           H  
ATOM    796  CD2 LEU   213      39.896  56.193  34.543  1.00  0.00           C  
ATOM    797 HD21 LEU   213      40.541  56.786  33.894  1.00  0.00           H  
ATOM    798 HD22 LEU   213      40.105  55.124  34.508  1.00  0.00           H  
ATOM    799 HD23 LEU   213      38.849  56.270  34.253  1.00  0.00           H  
ATOM    800  C   LEU   213      40.994  56.594  38.972  1.00  0.00           C  
ATOM    801  O   LEU   213      40.157  57.441  39.300  1.00  0.00           O  
ATOM    802  N   LYS   214      41.129  55.461  39.706  1.00  0.00           N  
ATOM    803  H   LYS   214      41.892  54.832  39.498  1.00  0.00           H  
ATOM    804  CA  LYS   214      40.296  55.094  40.869  1.00  0.00           C  
ATOM    805  HA  LYS   214      39.296  54.970  40.453  1.00  0.00           H  
ATOM    806  CB  LYS   214      40.724  53.721  41.399  1.00  0.00           C  
ATOM    807  HB2 LYS   214      41.692  53.775  41.898  1.00  0.00           H  
ATOM    808  HB3 LYS   214      40.018  53.425  42.176  1.00  0.00           H  
ATOM    809  CG  LYS   214      40.824  52.548  40.385  1.00  0.00           C  
ATOM    810  HG2 LYS   214      39.831  52.401  39.961  1.00  0.00           H  
ATOM    811  HG3 LYS   214      41.521  52.778  39.579  1.00  0.00           H  
ATOM    812  CD  LYS   214      41.271  51.239  41.057  1.00  0.00           C  
ATOM    813  HD2 LYS   214      42.223  51.471  41.536  1.00  0.00           H  
ATOM    814  HD3 LYS   214      40.514  50.925  41.775  1.00  0.00           H  
ATOM    815  CE  LYS   214      41.448  49.932  40.094  1.00  0.00           C  
ATOM    816  HE2 LYS   214      42.021  49.215  40.683  1.00  0.00           H  
ATOM    817  HE3 LYS   214      40.507  49.484  39.776  1.00  0.00           H  
ATOM    818  NZ  LYS   214      42.110  50.237  38.837  1.00  0.00           N1+
ATOM    819  HZ1 LYS   214      43.072  50.507  38.983  1.00  0.00           H  
ATOM    820  HZ2 LYS   214      42.220  49.427  38.243  1.00  0.00           H  
ATOM    821  HZ3 LYS   214      41.695  50.980  38.294  1.00  0.00           H  
ATOM    822  C   LYS   214      40.465  56.169  41.958  1.00  0.00           C  
ATOM    823  O   LYS   214      39.451  56.574  42.573  1.00  0.00           O  
ATOM    824  N   TRP   215      41.729  56.672  42.242  1.00  0.00           N  
ATOM    825  H   TRP   215      42.513  56.280  41.739  1.00  0.00           H  
ATOM    826  CA  TRP   215      41.930  57.731  43.179  1.00  0.00           C  
ATOM    827  HA  TRP   215      41.462  57.500  44.136  1.00  0.00           H  
ATOM    828  CB  TRP   215      43.407  57.840  43.382  1.00  0.00           C  
ATOM    829  HB2 TRP   215      43.895  58.341  42.546  1.00  0.00           H  
ATOM    830  HB3 TRP   215      43.654  58.503  44.211  1.00  0.00           H  
ATOM    831  CG  TRP   215      44.115  56.606  43.867  1.00  0.00           C  
ATOM    832  CD1 TRP   215      45.236  56.121  43.274  1.00  0.00           C  
ATOM    833  HD1 TRP   215      45.792  56.600  42.482  1.00  0.00           H  
ATOM    834  NE1 TRP   215      45.644  55.027  43.983  1.00  0.00           N  
ATOM    835  HE1 TRP   215      46.363  54.388  43.677  1.00  0.00           H  
ATOM    836  CE2 TRP   215      44.795  54.720  45.021  1.00  0.00           C  
ATOM    837  CZ2 TRP   215      44.848  53.767  46.003  1.00  0.00           C  
ATOM    838  HZ2 TRP   215      45.553  52.955  45.901  1.00  0.00           H  
ATOM    839  CH2 TRP   215      43.990  53.859  47.151  1.00  0.00           C  
ATOM    840  HH2 TRP   215      44.045  53.211  48.013  1.00  0.00           H  
ATOM    841  CZ3 TRP   215      43.047  54.891  47.200  1.00  0.00           C  
ATOM    842  HZ3 TRP   215      42.356  54.944  48.029  1.00  0.00           H  
ATOM    843  CE3 TRP   215      42.969  55.804  46.176  1.00  0.00           C  
ATOM    844  HE3 TRP   215      42.247  56.601  46.269  1.00  0.00           H  
ATOM    845  CD2 TRP   215      43.841  55.789  45.046  1.00  0.00           C  
ATOM    846  C   TRP   215      41.294  59.096  42.768  1.00  0.00           C  
ATOM    847  O   TRP   215      40.607  59.779  43.588  1.00  0.00           O  
ATOM    848  N   LYS   216      41.475  59.584  41.532  1.00  0.00           N  
ATOM    849  H   LYS   216      42.101  59.085  40.916  1.00  0.00           H  
ATOM    850  CA  LYS   216      40.800  60.720  40.874  1.00  0.00           C  
ATOM    851  HA  LYS   216      41.180  61.624  41.349  1.00  0.00           H  
ATOM    852  CB  LYS   216      40.898  60.715  39.360  1.00  0.00           C  
ATOM    853  HB2 LYS   216      41.921  60.400  39.154  1.00  0.00           H  
ATOM    854  HB3 LYS   216      40.284  59.929  38.920  1.00  0.00           H  
ATOM    855  CG  LYS   216      40.647  62.163  38.783  1.00  0.00           C  
ATOM    856  HG2 LYS   216      40.165  62.766  39.552  1.00  0.00           H  
ATOM    857  HG3 LYS   216      41.597  62.626  38.517  1.00  0.00           H  
ATOM    858  CD  LYS   216      39.664  61.982  37.667  1.00  0.00           C  
ATOM    859  HD2 LYS   216      40.174  61.314  36.972  1.00  0.00           H  
ATOM    860  HD3 LYS   216      38.702  61.585  37.989  1.00  0.00           H  
ATOM    861  CE  LYS   216      39.438  63.211  36.884  1.00  0.00           C  
ATOM    862  HE2 LYS   216      38.693  63.725  37.492  1.00  0.00           H  
ATOM    863  HE3 LYS   216      40.306  63.868  36.831  1.00  0.00           H  
ATOM    864  NZ  LYS   216      38.719  62.784  35.661  1.00  0.00           N1+
ATOM    865  HZ1 LYS   216      38.781  63.529  34.981  1.00  0.00           H  
ATOM    866  HZ2 LYS   216      39.134  62.005  35.171  1.00  0.00           H  
ATOM    867  HZ3 LYS   216      37.757  62.636  35.928  1.00  0.00           H  
ATOM    868  C   LYS   216      39.294  60.693  41.272  1.00  0.00           C  
ATOM    869  O   LYS   216      38.749  61.644  41.833  1.00  0.00           O  
ATOM    870  N   LYS   217      38.597  59.572  40.921  1.00  0.00           N  
ATOM    871  H   LYS   217      39.131  58.823  40.505  1.00  0.00           H  
ATOM    872  CA  LYS   217      37.165  59.405  41.150  1.00  0.00           C  
ATOM    873  HA  LYS   217      36.666  60.297  40.770  1.00  0.00           H  
ATOM    874  CB  LYS   217      36.592  58.256  40.308  1.00  0.00           C  
ATOM    875  HB2 LYS   217      36.954  57.342  40.778  1.00  0.00           H  
ATOM    876  HB3 LYS   217      35.509  58.205  40.422  1.00  0.00           H  
ATOM    877  CG  LYS   217      36.957  58.354  38.791  1.00  0.00           C  
ATOM    878  HG2 LYS   217      36.604  59.307  38.396  1.00  0.00           H  
ATOM    879  HG3 LYS   217      38.017  58.383  38.543  1.00  0.00           H  
ATOM    880  CD  LYS   217      36.349  57.165  37.984  1.00  0.00           C  
ATOM    881  HD2 LYS   217      36.982  56.340  38.309  1.00  0.00           H  
ATOM    882  HD3 LYS   217      35.306  57.030  38.272  1.00  0.00           H  
ATOM    883  CE  LYS   217      36.520  57.444  36.545  1.00  0.00           C  
ATOM    884  HE2 LYS   217      36.108  58.424  36.306  1.00  0.00           H  
ATOM    885  HE3 LYS   217      37.560  57.429  36.221  1.00  0.00           H  
ATOM    886  NZ  LYS   217      36.043  56.309  35.688  1.00  0.00           N1+
ATOM    887  HZ1 LYS   217      36.669  55.539  35.872  1.00  0.00           H  
ATOM    888  HZ2 LYS   217      35.090  56.010  35.835  1.00  0.00           H  
ATOM    889  HZ3 LYS   217      36.239  56.636  34.752  1.00  0.00           H  
ATOM    890  C   LYS   217      36.770  59.147  42.608  1.00  0.00           C  
ATOM    891  O   LYS   217      35.613  59.407  42.940  1.00  0.00           O  
ATOM    892  N   GLY   218      37.738  58.750  43.423  1.00  0.00           N  
ATOM    893  H   GLY   218      38.523  58.327  42.948  1.00  0.00           H  
ATOM    894  CA  GLY   218      37.748  58.687  44.939  1.00  0.00           C  
ATOM    895  HA2 GLY   218      37.015  57.980  45.327  1.00  0.00           H  
ATOM    896  HA3 GLY   218      38.749  58.285  45.092  1.00  0.00           H  
ATOM    897  C   GLY   218      37.478  59.961  45.628  1.00  0.00           C  
ATOM    898  O   GLY   218      37.061  60.013  46.790  1.00  0.00           O  
ATOM    899  N   ARG   219      37.864  61.037  44.954  1.00  0.00           N  
ATOM    900  H   ARG   219      38.131  60.959  43.983  1.00  0.00           H  
ATOM    901  CA  ARG   219      37.938  62.461  45.545  1.00  0.00           C  
ATOM    902  HA  ARG   219      38.181  63.209  44.790  1.00  0.00           H  
ATOM    903  CB  ARG   219      36.485  62.957  45.891  1.00  0.00           C  
ATOM    904  HB2 ARG   219      36.131  62.489  46.810  1.00  0.00           H  
ATOM    905  HB3 ARG   219      36.707  63.993  46.149  1.00  0.00           H  
ATOM    906  CG  ARG   219      35.452  62.996  44.858  1.00  0.00           C  
ATOM    907  HG2 ARG   219      35.829  63.719  44.135  1.00  0.00           H  
ATOM    908  HG3 ARG   219      35.385  62.021  44.376  1.00  0.00           H  
ATOM    909  CD  ARG   219      33.940  63.325  45.165  1.00  0.00           C  
ATOM    910  HD2 ARG   219      33.771  64.400  45.235  1.00  0.00           H  
ATOM    911  HD3 ARG   219      33.399  63.056  44.258  1.00  0.00           H  
ATOM    912  NE  ARG   219      33.334  62.668  46.316  1.00  0.00           N  
ATOM    913  HE  ARG   219      33.068  61.701  46.200  1.00  0.00           H  
ATOM    914  CZ  ARG   219      33.074  63.242  47.454  1.00  0.00           C  
ATOM    915  NH1 ARG   219      33.266  64.481  47.789  1.00  0.00           N1+
ATOM    916 HH11 ARG   219      33.220  64.786  48.751  1.00  0.00           H  
ATOM    917 HH12 ARG   219      33.222  65.165  47.047  1.00  0.00           H  
ATOM    918  NH2 ARG   219      32.568  62.514  48.368  1.00  0.00           N  
ATOM    919 HH21 ARG   219      32.203  61.580  48.245  1.00  0.00           H  
ATOM    920 HH22 ARG   219      32.327  63.006  49.216  1.00  0.00           H  
ATOM    921  C   ARG   219      38.877  62.664  46.699  1.00  0.00           C  
ATOM    922  O   ARG   219      38.566  63.381  47.661  1.00  0.00           O  
ATOM    923  N   ILE   220      40.091  62.170  46.576  1.00  0.00           N  
ATOM    924  H   ILE   220      40.317  61.798  45.665  1.00  0.00           H  
ATOM    925  CA  ILE   220      41.162  62.363  47.582  1.00  0.00           C  
ATOM    926  HA  ILE   220      40.780  62.440  48.600  1.00  0.00           H  
ATOM    927  CB  ILE   220      42.170  61.126  47.550  1.00  0.00           C  
ATOM    928  HB  ILE   220      42.742  61.259  48.468  1.00  0.00           H  
ATOM    929  CG2 ILE   220      41.325  59.783  47.641  1.00  0.00           C  
ATOM    930 HG21 ILE   220      41.984  58.922  47.756  1.00  0.00           H  
ATOM    931 HG22 ILE   220      40.781  59.845  48.583  1.00  0.00           H  
ATOM    932 HG23 ILE   220      40.591  59.606  46.855  1.00  0.00           H  
ATOM    933  CG1 ILE   220      43.124  61.089  46.363  1.00  0.00           C  
ATOM    934 HG12 ILE   220      42.582  60.734  45.486  1.00  0.00           H  
ATOM    935 HG13 ILE   220      43.555  62.068  46.155  1.00  0.00           H  
ATOM    936  CD1 ILE   220      44.172  60.033  46.527  1.00  0.00           C  
ATOM    937 HD11 ILE   220      44.830  60.131  45.663  1.00  0.00           H  
ATOM    938 HD12 ILE   220      44.880  60.152  47.347  1.00  0.00           H  
ATOM    939 HD13 ILE   220      43.788  59.013  46.528  1.00  0.00           H  
ATOM    940  C   ILE   220      41.911  63.723  47.325  1.00  0.00           C  
ATOM    941  O   ILE   220      41.711  64.396  46.272  1.00  0.00           O  
ATOM    942  N   ASN   221      42.818  64.153  48.173  1.00  0.00           N  
ATOM    943  H   ASN   221      43.059  63.555  48.950  1.00  0.00           H  
ATOM    944  CA  ASN   221      43.460  65.483  48.107  1.00  0.00           C  
ATOM    945  HA  ASN   221      42.911  66.186  47.481  1.00  0.00           H  
ATOM    946  CB  ASN   221      43.307  66.014  49.519  1.00  0.00           C  
ATOM    947  HB2 ASN   221      42.261  66.259  49.702  1.00  0.00           H  
ATOM    948  HB3 ASN   221      43.699  65.310  50.254  1.00  0.00           H  
ATOM    949  CG  ASN   221      43.939  67.375  49.751  1.00  0.00           C  
ATOM    950  OD1 ASN   221      43.785  68.281  48.959  1.00  0.00           O  
ATOM    951  ND2 ASN   221      44.705  67.601  50.808  1.00  0.00           N  
ATOM    952 HD21 ASN   221      45.114  68.524  50.831  1.00  0.00           H  
ATOM    953 HD22 ASN   221      45.112  66.817  51.298  1.00  0.00           H  
ATOM    954  C   ASN   221      44.982  65.380  47.784  1.00  0.00           C  
ATOM    955  O   ASN   221      45.510  66.299  47.102  1.00  0.00           O  
ATOM    956  N   LYS   222      45.665  64.307  48.189  1.00  0.00           N  
ATOM    957  H   LYS   222      45.241  63.634  48.812  1.00  0.00           H  
ATOM    958  CA  LYS   222      47.153  64.079  47.998  1.00  0.00           C  
ATOM    959  HA  LYS   222      47.452  64.651  47.120  1.00  0.00           H  
ATOM    960  CB  LYS   222      47.833  64.714  49.172  1.00  0.00           C  
ATOM    961  HB2 LYS   222      47.511  65.755  49.200  1.00  0.00           H  
ATOM    962  HB3 LYS   222      47.583  64.128  50.057  1.00  0.00           H  
ATOM    963  CG  LYS   222      49.405  64.884  49.136  1.00  0.00           C  
ATOM    964  HG2 LYS   222      49.892  63.922  49.291  1.00  0.00           H  
ATOM    965  HG3 LYS   222      49.771  65.396  48.246  1.00  0.00           H  
ATOM    966  CD  LYS   222      49.800  65.914  50.262  1.00  0.00           C  
ATOM    967  HD2 LYS   222      49.278  66.869  50.317  1.00  0.00           H  
ATOM    968  HD3 LYS   222      49.621  65.416  51.215  1.00  0.00           H  
ATOM    969  CE  LYS   222      51.312  66.180  50.148  1.00  0.00           C  
ATOM    970  HE2 LYS   222      51.705  65.164  50.126  1.00  0.00           H  
ATOM    971  HE3 LYS   222      51.583  66.679  49.218  1.00  0.00           H  
ATOM    972  NZ  LYS   222      51.888  66.870  51.330  1.00  0.00           N1+
ATOM    973  HZ1 LYS   222      51.564  67.820  51.444  1.00  0.00           H  
ATOM    974  HZ2 LYS   222      51.661  66.385  52.187  1.00  0.00           H  
ATOM    975  HZ3 LYS   222      52.880  67.054  51.316  1.00  0.00           H  
ATOM    976  C   LYS   222      47.514  62.534  47.854  1.00  0.00           C  
ATOM    977  O   LYS   222      47.083  61.760  48.675  1.00  0.00           O  
ATOM    978  N   LEU   223      48.293  62.182  46.842  1.00  0.00           N  
ATOM    979  H   LEU   223      48.735  62.932  46.330  1.00  0.00           H  
ATOM    980  CA  LEU   223      48.830  60.860  46.527  1.00  0.00           C  
ATOM    981  HA  LEU   223      48.333  60.142  47.180  1.00  0.00           H  
ATOM    982  CB  LEU   223      48.423  60.558  45.049  1.00  0.00           C  
ATOM    983  HB2 LEU   223      47.347  60.690  44.934  1.00  0.00           H  
ATOM    984  HB3 LEU   223      48.825  61.392  44.475  1.00  0.00           H  
ATOM    985  CG  LEU   223      48.813  59.146  44.501  1.00  0.00           C  
ATOM    986  HG  LEU   223      49.880  59.006  44.675  1.00  0.00           H  
ATOM    987  CD1 LEU   223      47.994  57.983  45.147  1.00  0.00           C  
ATOM    988 HD11 LEU   223      48.408  57.039  44.791  1.00  0.00           H  
ATOM    989 HD12 LEU   223      48.064  58.047  46.233  1.00  0.00           H  
ATOM    990 HD13 LEU   223      46.933  57.947  44.898  1.00  0.00           H  
ATOM    991  CD2 LEU   223      48.517  58.949  43.009  1.00  0.00           C  
ATOM    992 HD21 LEU   223      47.457  59.135  42.836  1.00  0.00           H  
ATOM    993 HD22 LEU   223      49.105  59.650  42.417  1.00  0.00           H  
ATOM    994 HD23 LEU   223      48.738  57.924  42.712  1.00  0.00           H  
ATOM    995  C   LEU   223      50.369  60.803  46.644  1.00  0.00           C  
ATOM    996  O   LEU   223      51.056  61.613  45.980  1.00  0.00           O  
ATOM    997  N   VAL   224      50.956  59.812  47.317  1.00  0.00           N  
ATOM    998  H   VAL   224      50.350  59.298  47.940  1.00  0.00           H  
ATOM    999  CA  VAL   224      52.324  59.332  47.138  1.00  0.00           C  
ATOM   1000  HA  VAL   224      52.852  59.974  46.432  1.00  0.00           H  
ATOM   1001  CB  VAL   224      53.105  59.232  48.458  1.00  0.00           C  
ATOM   1002  HB  VAL   224      52.650  58.476  49.098  1.00  0.00           H  
ATOM   1003  CG1 VAL   224      54.502  58.764  48.007  1.00  0.00           C  
ATOM   1004 HG11 VAL   224      55.191  59.104  48.780  1.00  0.00           H  
ATOM   1005 HG12 VAL   224      54.521  57.679  47.902  1.00  0.00           H  
ATOM   1006 HG13 VAL   224      54.830  59.363  47.158  1.00  0.00           H  
ATOM   1007  CG2 VAL   224      53.236  60.570  49.133  1.00  0.00           C  
ATOM   1008 HG21 VAL   224      53.656  61.355  48.504  1.00  0.00           H  
ATOM   1009 HG22 VAL   224      52.316  61.051  49.465  1.00  0.00           H  
ATOM   1010 HG23 VAL   224      53.794  60.500  50.067  1.00  0.00           H  
ATOM   1011  C   VAL   224      52.170  57.964  46.367  1.00  0.00           C  
ATOM   1012  O   VAL   224      51.255  57.169  46.474  1.00  0.00           O  
ATOM   1013  N   CYS   225      53.184  57.676  45.499  1.00  0.00           N  
ATOM   1014  H   CYS   225      54.021  58.230  45.383  1.00  0.00           H  
ATOM   1015  CA  CYS   225      53.127  56.637  44.477  1.00  0.00           C  
ATOM   1016  HA  CYS   225      52.440  55.878  44.851  1.00  0.00           H  
ATOM   1017  CB  CYS   225      52.446  57.185  43.273  1.00  0.00           C  
ATOM   1018  HB2 CYS   225      51.365  57.056  43.230  1.00  0.00           H  
ATOM   1019  HB3 CYS   225      52.684  58.238  43.124  1.00  0.00           H  
ATOM   1020  SG  CYS   225      52.719  56.285  41.793  1.00  0.00           S  
ATOM   1021  HG  CYS   225      51.933  55.216  41.949  1.00  0.00           H  
ATOM   1022  C   CYS   225      54.507  56.071  44.202  1.00  0.00           C  
ATOM   1023  O   CYS   225      55.410  56.806  43.920  1.00  0.00           O  
ATOM   1024  N   THR   226      54.764  54.751  44.394  1.00  0.00           N  
ATOM   1025  H   THR   226      53.949  54.224  44.673  1.00  0.00           H  
ATOM   1026  CA  THR   226      56.083  54.196  44.314  1.00  0.00           C  
ATOM   1027  HA  THR   226      56.686  54.850  43.684  1.00  0.00           H  
ATOM   1028  CB  THR   226      56.690  54.278  45.730  1.00  0.00           C  
ATOM   1029  HB  THR   226      56.633  55.325  46.027  1.00  0.00           H  
ATOM   1030  CG2 THR   226      55.913  53.467  46.758  1.00  0.00           C  
ATOM   1031 HG21 THR   226      54.928  53.928  46.834  1.00  0.00           H  
ATOM   1032 HG22 THR   226      55.944  52.469  46.322  1.00  0.00           H  
ATOM   1033 HG23 THR   226      56.393  53.541  47.734  1.00  0.00           H  
ATOM   1034  OG1 THR   226      58.075  53.835  45.712  1.00  0.00           O  
ATOM   1035  HG1 THR   226      58.583  54.276  45.027  1.00  0.00           H  
ATOM   1036  C   THR   226      56.184  52.769  43.766  1.00  0.00           C  
ATOM   1037  O   THR   226      55.285  51.975  43.831  1.00  0.00           O  
ATOM   1038  N   ASP   227      57.325  52.432  43.117  1.00  0.00           N  
ATOM   1039  H   ASP   227      58.065  53.120  43.110  1.00  0.00           H  
ATOM   1040  CA  ASP   227      57.697  51.145  42.556  1.00  0.00           C  
ATOM   1041  HA  ASP   227      57.298  50.455  43.300  1.00  0.00           H  
ATOM   1042  CB  ASP   227      57.110  51.050  41.108  1.00  0.00           C  
ATOM   1043  HB2 ASP   227      56.131  51.517  40.997  1.00  0.00           H  
ATOM   1044  HB3 ASP   227      57.828  51.560  40.466  1.00  0.00           H  
ATOM   1045  CG  ASP   227      57.116  49.651  40.520  1.00  0.00           C  
ATOM   1046  OD1 ASP   227      58.195  49.070  40.389  1.00  0.00           O  
ATOM   1047  OD2 ASP   227      56.026  49.184  40.161  1.00  0.00           O1-
ATOM   1048  C   ASP   227      59.241  51.105  42.622  1.00  0.00           C  
ATOM   1049  O   ASP   227      59.848  52.122  42.764  1.00  0.00           O  
ATOM   1050  N   ILE   228      59.731  49.902  42.709  1.00  0.00           N  
ATOM   1051  H   ILE   228      59.100  49.121  42.605  1.00  0.00           H  
ATOM   1052  CA  ILE   228      61.138  49.571  42.628  1.00  0.00           C  
ATOM   1053  HA  ILE   228      61.642  50.229  43.336  1.00  0.00           H  
ATOM   1054  CB  ILE   228      61.451  48.071  42.974  1.00  0.00           C  
ATOM   1055  HB  ILE   228      61.027  47.886  43.960  1.00  0.00           H  
ATOM   1056  CG2 ILE   228      60.740  47.097  41.985  1.00  0.00           C  
ATOM   1057 HG21 ILE   228      60.827  46.101  42.420  1.00  0.00           H  
ATOM   1058 HG22 ILE   228      59.704  47.359  41.770  1.00  0.00           H  
ATOM   1059 HG23 ILE   228      61.317  47.136  41.061  1.00  0.00           H  
ATOM   1060  CG1 ILE   228      62.924  47.797  43.004  1.00  0.00           C  
ATOM   1061 HG12 ILE   228      63.426  47.845  42.037  1.00  0.00           H  
ATOM   1062 HG13 ILE   228      63.363  48.558  43.649  1.00  0.00           H  
ATOM   1063  CD1 ILE   228      63.394  46.458  43.597  1.00  0.00           C  
ATOM   1064 HD11 ILE   228      63.271  45.785  42.749  1.00  0.00           H  
ATOM   1065 HD12 ILE   228      64.460  46.503  43.819  1.00  0.00           H  
ATOM   1066 HD13 ILE   228      62.809  46.212  44.484  1.00  0.00           H  
ATOM   1067  C   ILE   228      61.743  49.935  41.224  1.00  0.00           C  
ATOM   1068  O   ILE   228      62.950  50.252  41.199  1.00  0.00           O  
ATOM   1069  N   ALA   229      60.950  49.956  40.192  1.00  0.00           N  
ATOM   1070  H   ALA   229      59.954  49.803  40.270  1.00  0.00           H  
ATOM   1071  CA  ALA   229      61.348  50.299  38.828  1.00  0.00           C  
ATOM   1072  HA  ALA   229      62.426  50.141  38.879  1.00  0.00           H  
ATOM   1073  CB  ALA   229      60.801  49.185  37.905  1.00  0.00           C  
ATOM   1074  HB1 ALA   229      61.132  48.181  38.171  1.00  0.00           H  
ATOM   1075  HB2 ALA   229      59.716  49.201  38.008  1.00  0.00           H  
ATOM   1076  HB3 ALA   229      61.009  49.416  36.860  1.00  0.00           H  
ATOM   1077  C   ALA   229      61.006  51.727  38.376  1.00  0.00           C  
ATOM   1078  O   ALA   229      59.876  52.200  38.379  1.00  0.00           O  
ATOM   1079  N   ASP   230      62.014  52.453  37.827  1.00  0.00           N  
ATOM   1080  H   ASP   230      62.907  51.987  37.755  1.00  0.00           H  
ATOM   1081  CA  ASP   230      62.063  53.846  37.501  1.00  0.00           C  
ATOM   1082  HA  ASP   230      61.822  54.494  38.344  1.00  0.00           H  
ATOM   1083  CB  ASP   230      63.609  54.272  37.152  1.00  0.00           C  
ATOM   1084  HB2 ASP   230      64.211  54.102  38.045  1.00  0.00           H  
ATOM   1085  HB3 ASP   230      63.881  53.648  36.300  1.00  0.00           H  
ATOM   1086  CG  ASP   230      63.783  55.671  36.568  1.00  0.00           C  
ATOM   1087  OD1 ASP   230      64.580  55.977  35.644  1.00  0.00           O  
ATOM   1088  OD2 ASP   230      63.169  56.671  37.092  1.00  0.00           O1-
ATOM   1089  C   ASP   230      61.120  54.114  36.364  1.00  0.00           C  
ATOM   1090  O   ASP   230      60.315  55.127  36.440  1.00  0.00           O  
ATOM   1091  N   VAL   231      61.101  53.171  35.411  1.00  0.00           N  
ATOM   1092  H   VAL   231      61.741  52.397  35.520  1.00  0.00           H  
ATOM   1093  CA  VAL   231      60.188  53.101  34.260  1.00  0.00           C  
ATOM   1094  HA  VAL   231      60.490  53.870  33.548  1.00  0.00           H  
ATOM   1095  CB  VAL   231      60.396  51.800  33.543  1.00  0.00           C  
ATOM   1096  HB  VAL   231      60.219  50.972  34.230  1.00  0.00           H  
ATOM   1097  CG1 VAL   231      59.346  51.623  32.426  1.00  0.00           C  
ATOM   1098 HG11 VAL   231      59.294  52.586  31.918  1.00  0.00           H  
ATOM   1099 HG12 VAL   231      59.707  50.825  31.777  1.00  0.00           H  
ATOM   1100 HG13 VAL   231      58.436  51.345  32.958  1.00  0.00           H  
ATOM   1101  CG2 VAL   231      61.819  51.675  32.922  1.00  0.00           C  
ATOM   1102 HG21 VAL   231      61.935  52.336  32.064  1.00  0.00           H  
ATOM   1103 HG22 VAL   231      62.644  51.892  33.600  1.00  0.00           H  
ATOM   1104 HG23 VAL   231      61.982  50.702  32.459  1.00  0.00           H  
ATOM   1105  C   VAL   231      58.721  53.173  34.689  1.00  0.00           C  
ATOM   1106  O   VAL   231      57.991  53.935  34.160  1.00  0.00           O  
ATOM   1107  N   SER   232      58.276  52.429  35.726  1.00  0.00           N  
ATOM   1108  H   SER   232      58.922  51.877  36.272  1.00  0.00           H  
ATOM   1109  CA  SER   232      56.915  52.385  36.179  1.00  0.00           C  
ATOM   1110  HA  SER   232      56.240  52.345  35.324  1.00  0.00           H  
ATOM   1111  CB  SER   232      56.696  51.165  37.098  1.00  0.00           C  
ATOM   1112  HB2 SER   232      57.378  51.444  37.901  1.00  0.00           H  
ATOM   1113  HB3 SER   232      55.680  51.126  37.490  1.00  0.00           H  
ATOM   1114  OG  SER   232      57.175  49.980  36.402  1.00  0.00           O  
ATOM   1115  HG  SER   232      56.604  49.879  35.637  1.00  0.00           H  
ATOM   1116  C   SER   232      56.594  53.667  36.912  1.00  0.00           C  
ATOM   1117  O   SER   232      55.464  54.215  36.860  1.00  0.00           O  
ATOM   1118  N   VAL   233      57.557  54.295  37.601  1.00  0.00           N  
ATOM   1119  H   VAL   233      58.397  53.771  37.801  1.00  0.00           H  
ATOM   1120  CA  VAL   233      57.314  55.525  38.403  1.00  0.00           C  
ATOM   1121  HA  VAL   233      56.340  55.479  38.891  1.00  0.00           H  
ATOM   1122  CB  VAL   233      58.426  55.685  39.410  1.00  0.00           C  
ATOM   1123  HB  VAL   233      59.408  55.786  38.948  1.00  0.00           H  
ATOM   1124  CG1 VAL   233      58.314  57.037  40.173  1.00  0.00           C  
ATOM   1125 HG11 VAL   233      57.266  57.110  40.464  1.00  0.00           H  
ATOM   1126 HG12 VAL   233      58.951  57.010  41.058  1.00  0.00           H  
ATOM   1127 HG13 VAL   233      58.581  57.900  39.563  1.00  0.00           H  
ATOM   1128  CG2 VAL   233      58.269  54.623  40.508  1.00  0.00           C  
ATOM   1129 HG21 VAL   233      57.264  54.693  40.926  1.00  0.00           H  
ATOM   1130 HG22 VAL   233      58.561  53.640  40.140  1.00  0.00           H  
ATOM   1131 HG23 VAL   233      59.005  54.829  41.285  1.00  0.00           H  
ATOM   1132  C   VAL   233      57.160  56.690  37.469  1.00  0.00           C  
ATOM   1133  O   VAL   233      56.253  57.469  37.671  1.00  0.00           O  
ATOM   1134  N   LYS   234      57.935  56.868  36.402  1.00  0.00           N  
ATOM   1135  H   LYS   234      58.784  56.323  36.357  1.00  0.00           H  
ATOM   1136  CA  LYS   234      57.870  57.905  35.399  1.00  0.00           C  
ATOM   1137  HA  LYS   234      57.855  58.883  35.879  1.00  0.00           H  
ATOM   1138  CB  LYS   234      59.080  57.851  34.420  1.00  0.00           C  
ATOM   1139  HB2 LYS   234      59.053  56.870  33.945  1.00  0.00           H  
ATOM   1140  HB3 LYS   234      58.843  58.532  33.602  1.00  0.00           H  
ATOM   1141  CG  LYS   234      60.475  58.125  35.095  1.00  0.00           C  
ATOM   1142  HG2 LYS   234      60.549  59.195  35.289  1.00  0.00           H  
ATOM   1143  HG3 LYS   234      60.603  57.559  36.018  1.00  0.00           H  
ATOM   1144  CD  LYS   234      61.554  57.693  34.075  1.00  0.00           C  
ATOM   1145  HD2 LYS   234      61.697  56.617  34.176  1.00  0.00           H  
ATOM   1146  HD3 LYS   234      61.147  57.784  33.068  1.00  0.00           H  
ATOM   1147  CE  LYS   234      62.869  58.495  34.118  1.00  0.00           C  
ATOM   1148  HE2 LYS   234      63.651  57.801  33.808  1.00  0.00           H  
ATOM   1149  HE3 LYS   234      62.866  59.337  33.426  1.00  0.00           H  
ATOM   1150  NZ  LYS   234      63.217  58.873  35.478  1.00  0.00           N1+
ATOM   1151  HZ1 LYS   234      62.482  59.448  35.863  1.00  0.00           H  
ATOM   1152  HZ2 LYS   234      63.119  58.023  36.014  1.00  0.00           H  
ATOM   1153  HZ3 LYS   234      64.155  59.219  35.621  1.00  0.00           H  
ATOM   1154  C   LYS   234      56.629  57.739  34.496  1.00  0.00           C  
ATOM   1155  O   LYS   234      55.964  58.745  34.227  1.00  0.00           O  
ATOM   1156  N   GLN   235      56.235  56.492  34.199  1.00  0.00           N  
ATOM   1157  H   GLN   235      56.858  55.748  34.481  1.00  0.00           H  
ATOM   1158  CA  GLN   235      54.943  56.103  33.584  1.00  0.00           C  
ATOM   1159  HA  GLN   235      54.917  56.644  32.638  1.00  0.00           H  
ATOM   1160  CB  GLN   235      54.926  54.529  33.332  1.00  0.00           C  
ATOM   1161  HB2 GLN   235      55.823  54.340  32.743  1.00  0.00           H  
ATOM   1162  HB3 GLN   235      55.061  54.154  34.347  1.00  0.00           H  
ATOM   1163  CG  GLN   235      53.649  54.143  32.587  1.00  0.00           C  
ATOM   1164  HG2 GLN   235      52.781  54.571  33.088  1.00  0.00           H  
ATOM   1165  HG3 GLN   235      53.566  54.603  31.602  1.00  0.00           H  
ATOM   1166  CD  GLN   235      53.499  52.677  32.226  1.00  0.00           C  
ATOM   1167  OE1 GLN   235      54.382  51.891  32.527  1.00  0.00           O  
ATOM   1168  NE2 GLN   235      52.354  52.337  31.699  1.00  0.00           N  
ATOM   1169 HE21 GLN   235      52.157  51.366  31.504  1.00  0.00           H  
ATOM   1170 HE22 GLN   235      51.696  53.077  31.501  1.00  0.00           H  
ATOM   1171  C   GLN   235      53.827  56.650  34.431  1.00  0.00           C  
ATOM   1172  O   GLN   235      53.032  57.325  33.845  1.00  0.00           O  
ATOM   1173  N   CYS   236      53.835  56.362  35.734  1.00  0.00           N  
ATOM   1174  H   CYS   236      54.578  55.875  36.214  1.00  0.00           H  
ATOM   1175  CA  CYS   236      52.926  57.026  36.652  1.00  0.00           C  
ATOM   1176  HA  CYS   236      51.913  56.796  36.322  1.00  0.00           H  
ATOM   1177  CB  CYS   236      53.000  56.518  38.060  1.00  0.00           C  
ATOM   1178  HB2 CYS   236      53.964  56.775  38.500  1.00  0.00           H  
ATOM   1179  HB3 CYS   236      52.191  56.858  38.707  1.00  0.00           H  
ATOM   1180  SG  CYS   236      52.692  54.734  37.920  1.00  0.00           S  
ATOM   1181  HG  CYS   236      53.790  54.494  37.197  1.00  0.00           H  
ATOM   1182  C   CYS   236      52.890  58.595  36.602  1.00  0.00           C  
ATOM   1183  O   CYS   236      51.787  59.177  36.643  1.00  0.00           O  
ATOM   1184  N   GLN   237      54.097  59.160  36.522  1.00  0.00           N  
ATOM   1185  H   GLN   237      54.930  58.597  36.611  1.00  0.00           H  
ATOM   1186  CA  GLN   237      54.137  60.634  36.537  1.00  0.00           C  
ATOM   1187  HA  GLN   237      53.622  60.872  37.468  1.00  0.00           H  
ATOM   1188  CB  GLN   237      55.631  61.105  36.682  1.00  0.00           C  
ATOM   1189  HB2 GLN   237      55.954  60.784  37.672  1.00  0.00           H  
ATOM   1190  HB3 GLN   237      56.297  60.539  36.030  1.00  0.00           H  
ATOM   1191  CG  GLN   237      55.840  62.594  36.534  1.00  0.00           C  
ATOM   1192  HG2 GLN   237      55.781  62.821  35.469  1.00  0.00           H  
ATOM   1193  HG3 GLN   237      55.021  63.070  37.073  1.00  0.00           H  
ATOM   1194  CD  GLN   237      57.169  63.004  37.133  1.00  0.00           C  
ATOM   1195  OE1 GLN   237      58.204  62.413  37.035  1.00  0.00           O  
ATOM   1196  NE2 GLN   237      57.368  64.198  37.712  1.00  0.00           N  
ATOM   1197 HE21 GLN   237      58.300  64.284  38.090  1.00  0.00           H  
ATOM   1198 HE22 GLN   237      56.650  64.907  37.661  1.00  0.00           H  
ATOM   1199  C   GLN   237      53.506  61.207  35.257  1.00  0.00           C  
ATOM   1200  O   GLN   237      52.800  62.181  35.466  1.00  0.00           O  
ATOM   1201  N   GLN   238      53.639  60.621  34.083  1.00  0.00           N  
ATOM   1202  H   GLN   238      54.236  59.807  34.072  1.00  0.00           H  
ATOM   1203  CA  GLN   238      53.077  60.938  32.792  1.00  0.00           C  
ATOM   1204  HA  GLN   238      53.337  61.988  32.657  1.00  0.00           H  
ATOM   1205  CB  GLN   238      53.750  60.134  31.658  1.00  0.00           C  
ATOM   1206  HB2 GLN   238      54.827  60.298  31.654  1.00  0.00           H  
ATOM   1207  HB3 GLN   238      53.627  59.058  31.785  1.00  0.00           H  
ATOM   1208  CG  GLN   238      53.191  60.678  30.272  1.00  0.00           C  
ATOM   1209  HG2 GLN   238      53.035  61.754  30.343  1.00  0.00           H  
ATOM   1210  HG3 GLN   238      53.970  60.475  29.536  1.00  0.00           H  
ATOM   1211  CD  GLN   238      51.884  59.984  29.864  1.00  0.00           C  
ATOM   1212  OE1 GLN   238      51.582  58.845  30.313  1.00  0.00           O  
ATOM   1213  NE2 GLN   238      51.149  60.611  28.996  1.00  0.00           N  
ATOM   1214 HE21 GLN   238      50.297  60.186  28.658  1.00  0.00           H  
ATOM   1215 HE22 GLN   238      51.378  61.504  28.584  1.00  0.00           H  
ATOM   1216  C   GLN   238      51.518  60.768  32.779  1.00  0.00           C  
ATOM   1217  O   GLN   238      50.782  61.619  32.315  1.00  0.00           O  
ATOM   1218  N   ARG   239      51.023  59.664  33.312  1.00  0.00           N  
ATOM   1219  H   ARG   239      51.624  58.970  33.732  1.00  0.00           H  
ATOM   1220  CA  ARG   239      49.590  59.321  33.364  1.00  0.00           C  
ATOM   1221  HA  ARG   239      49.271  59.425  32.327  1.00  0.00           H  
ATOM   1222  CB  ARG   239      49.290  57.883  33.851  1.00  0.00           C  
ATOM   1223  HB2 ARG   239      49.832  57.768  34.790  1.00  0.00           H  
ATOM   1224  HB3 ARG   239      48.207  57.825  33.959  1.00  0.00           H  
ATOM   1225  CG  ARG   239      49.740  56.824  32.864  1.00  0.00           C  
ATOM   1226  HG2 ARG   239      49.185  56.969  31.937  1.00  0.00           H  
ATOM   1227  HG3 ARG   239      50.807  56.999  32.727  1.00  0.00           H  
ATOM   1228  CD  ARG   239      49.372  55.464  33.371  1.00  0.00           C  
ATOM   1229  HD2 ARG   239      49.690  54.632  32.743  1.00  0.00           H  
ATOM   1230  HD3 ARG   239      49.918  55.167  34.267  1.00  0.00           H  
ATOM   1231  NE  ARG   239      47.911  55.181  33.293  1.00  0.00           N  
ATOM   1232  HE  ARG   239      47.271  55.960  33.231  1.00  0.00           H  
ATOM   1233  CZ  ARG   239      47.260  54.001  33.251  1.00  0.00           C  
ATOM   1234  NH1 ARG   239      47.771  52.822  33.423  1.00  0.00           N1+
ATOM   1235 HH11 ARG   239      47.134  52.039  33.457  1.00  0.00           H  
ATOM   1236 HH12 ARG   239      48.753  52.633  33.571  1.00  0.00           H  
ATOM   1237  NH2 ARG   239      45.938  54.013  33.166  1.00  0.00           N  
ATOM   1238 HH21 ARG   239      45.475  54.776  32.694  1.00  0.00           H  
ATOM   1239 HH22 ARG   239      45.430  53.144  33.252  1.00  0.00           H  
ATOM   1240  C   ARG   239      48.918  60.445  34.252  1.00  0.00           C  
ATOM   1241  O   ARG   239      47.799  60.728  33.849  1.00  0.00           O  
ATOM   1242  N   TYR   240      49.550  60.966  35.292  1.00  0.00           N  
ATOM   1243  H   TYR   240      50.459  60.599  35.533  1.00  0.00           H  
ATOM   1244  CA  TYR   240      48.901  62.035  36.128  1.00  0.00           C  
ATOM   1245  HA  TYR   240      47.877  61.727  36.336  1.00  0.00           H  
ATOM   1246  CB  TYR   240      49.636  62.100  37.489  1.00  0.00           C  
ATOM   1247  HB2 TYR   240      49.203  61.305  38.095  1.00  0.00           H  
ATOM   1248  HB3 TYR   240      50.706  61.945  37.352  1.00  0.00           H  
ATOM   1249  CG  TYR   240      49.408  63.409  38.227  1.00  0.00           C  
ATOM   1250  CD1 TYR   240      48.222  63.643  39.003  1.00  0.00           C  
ATOM   1251  HD1 TYR   240      47.354  63.000  38.967  1.00  0.00           H  
ATOM   1252  CE1 TYR   240      48.088  64.782  39.851  1.00  0.00           C  
ATOM   1253  HE1 TYR   240      47.244  64.959  40.502  1.00  0.00           H  
ATOM   1254  CZ  TYR   240      49.130  65.756  39.806  1.00  0.00           C  
ATOM   1255  OH  TYR   240      49.061  66.840  40.622  1.00  0.00           O  
ATOM   1256  HH  TYR   240      49.856  67.357  40.472  1.00  0.00           H  
ATOM   1257  CE2 TYR   240      50.240  65.646  38.932  1.00  0.00           C  
ATOM   1258  HE2 TYR   240      50.912  66.476  38.770  1.00  0.00           H  
ATOM   1259  CD2 TYR   240      50.358  64.430  38.216  1.00  0.00           C  
ATOM   1260  HD2 TYR   240      51.232  64.297  37.596  1.00  0.00           H  
ATOM   1261  C   TYR   240      48.760  63.383  35.353  1.00  0.00           C  
ATOM   1262  O   TYR   240      47.758  64.142  35.586  1.00  0.00           O  
ATOM   1263  N   GLU   241      49.726  63.690  34.500  1.00  0.00           N  
ATOM   1264  H   GLU   241      50.496  63.040  34.434  1.00  0.00           H  
ATOM   1265  CA  GLU   241      49.830  64.879  33.701  1.00  0.00           C  
ATOM   1266  HA  GLU   241      49.743  65.793  34.290  1.00  0.00           H  
ATOM   1267  CB  GLU   241      51.273  64.963  33.201  1.00  0.00           C  
ATOM   1268  HB2 GLU   241      51.556  63.985  32.812  1.00  0.00           H  
ATOM   1269  HB3 GLU   241      51.243  65.701  32.399  1.00  0.00           H  
ATOM   1270  CG  GLU   241      52.325  65.321  34.298  1.00  0.00           C  
ATOM   1271  HG2 GLU   241      52.305  64.606  35.120  1.00  0.00           H  
ATOM   1272  HG3 GLU   241      53.334  65.177  33.912  1.00  0.00           H  
ATOM   1273  CD  GLU   241      52.368  66.781  34.912  1.00  0.00           C  
ATOM   1274  OE1 GLU   241      53.456  67.250  35.442  1.00  0.00           O  
ATOM   1275  OE2 GLU   241      51.298  67.403  34.974  1.00  0.00           O1-
ATOM   1276  C   GLU   241      48.850  64.931  32.466  1.00  0.00           C  
ATOM   1277  O   GLU   241      48.200  65.875  32.086  1.00  0.00           O  
ATOM   1278  N   ASP   242      48.704  63.682  31.883  1.00  0.00           N  
ATOM   1279  H   ASP   242      49.352  62.968  32.186  1.00  0.00           H  
ATOM   1280  CA  ASP   242      47.707  63.499  30.814  1.00  0.00           C  
ATOM   1281  HA  ASP   242      47.861  64.224  30.015  1.00  0.00           H  
ATOM   1282  CB  ASP   242      47.794  62.074  30.261  1.00  0.00           C  
ATOM   1283  HB2 ASP   242      48.799  61.689  30.093  1.00  0.00           H  
ATOM   1284  HB3 ASP   242      47.491  61.416  31.076  1.00  0.00           H  
ATOM   1285  CG  ASP   242      46.913  61.923  29.027  1.00  0.00           C  
ATOM   1286  OD1 ASP   242      46.069  60.986  29.078  1.00  0.00           O  
ATOM   1287  OD2 ASP   242      47.027  62.707  28.060  1.00  0.00           O1-
ATOM   1288  C   ASP   242      46.307  63.648  31.451  1.00  0.00           C  
ATOM   1289  O   ASP   242      45.507  64.437  30.920  1.00  0.00           O  
ATOM   1290  N   MET   243      46.031  63.109  32.633  1.00  0.00           N  
ATOM   1291  H   MET   243      46.581  62.308  32.911  1.00  0.00           H  
ATOM   1292  CA  MET   243      44.743  63.213  33.317  1.00  0.00           C  
ATOM   1293  HA  MET   243      44.002  62.860  32.599  1.00  0.00           H  
ATOM   1294  CB  MET   243      44.673  62.251  34.582  1.00  0.00           C  
ATOM   1295  HB2 MET   243      44.558  61.253  34.157  1.00  0.00           H  
ATOM   1296  HB3 MET   243      45.569  62.350  35.194  1.00  0.00           H  
ATOM   1297  CG  MET   243      43.535  62.395  35.572  1.00  0.00           C  
ATOM   1298  HG2 MET   243      43.778  63.262  36.186  1.00  0.00           H  
ATOM   1299  HG3 MET   243      42.574  62.485  35.064  1.00  0.00           H  
ATOM   1300  SD  MET   243      43.474  60.961  36.702  1.00  0.00           S  
ATOM   1301  CE  MET   243      45.161  60.875  37.467  1.00  0.00           C  
ATOM   1302  HE1 MET   243      45.183  59.949  38.041  1.00  0.00           H  
ATOM   1303  HE2 MET   243      45.915  60.682  36.703  1.00  0.00           H  
ATOM   1304  HE3 MET   243      45.348  61.791  38.028  1.00  0.00           H  
ATOM   1305  C   MET   243      44.327  64.628  33.654  1.00  0.00           C  
ATOM   1306  O   MET   243      43.169  65.021  33.485  1.00  0.00           O  
ATOM   1307  N   LYS   244      45.298  65.495  34.044  1.00  0.00           N  
ATOM   1308  H   LYS   244      46.174  65.054  34.286  1.00  0.00           H  
ATOM   1309  CA  LYS   244      45.113  67.007  34.088  1.00  0.00           C  
ATOM   1310  HA  LYS   244      44.222  67.188  34.689  1.00  0.00           H  
ATOM   1311  CB  LYS   244      46.384  67.558  34.634  1.00  0.00           C  
ATOM   1312  HB2 LYS   244      47.189  67.158  34.019  1.00  0.00           H  
ATOM   1313  HB3 LYS   244      46.385  68.627  34.422  1.00  0.00           H  
ATOM   1314  CG  LYS   244      46.618  67.373  36.200  1.00  0.00           C  
ATOM   1315  HG2 LYS   244      46.054  68.100  36.785  1.00  0.00           H  
ATOM   1316  HG3 LYS   244      46.227  66.400  36.499  1.00  0.00           H  
ATOM   1317  CD  LYS   244      48.127  67.540  36.583  1.00  0.00           C  
ATOM   1318  HD2 LYS   244      48.356  67.422  37.642  1.00  0.00           H  
ATOM   1319  HD3 LYS   244      48.679  66.833  35.964  1.00  0.00           H  
ATOM   1320  CE  LYS   244      48.534  68.917  36.089  1.00  0.00           C  
ATOM   1321  HE2 LYS   244      48.530  69.019  35.003  1.00  0.00           H  
ATOM   1322  HE3 LYS   244      47.901  69.717  36.473  1.00  0.00           H  
ATOM   1323  NZ  LYS   244      49.927  69.204  36.485  1.00  0.00           N1+
ATOM   1324  HZ1 LYS   244      50.117  70.169  36.255  1.00  0.00           H  
ATOM   1325  HZ2 LYS   244      50.189  69.078  37.452  1.00  0.00           H  
ATOM   1326  HZ3 LYS   244      50.508  68.702  35.830  1.00  0.00           H  
ATOM   1327  C   LYS   244      44.808  67.657  32.754  1.00  0.00           C  
ATOM   1328  O   LYS   244      44.184  68.725  32.740  1.00  0.00           O  
ATOM   1329  N   ASN   245      45.113  67.093  31.605  1.00  0.00           N  
ATOM   1330  H   ASN   245      45.646  66.236  31.560  1.00  0.00           H  
ATOM   1331  CA  ASN   245      44.616  67.644  30.361  1.00  0.00           C  
ATOM   1332  HA  ASN   245      44.427  68.713  30.459  1.00  0.00           H  
ATOM   1333  CB  ASN   245      45.766  67.464  29.274  1.00  0.00           C  
ATOM   1334  HB2 ASN   245      46.325  66.554  29.490  1.00  0.00           H  
ATOM   1335  HB3 ASN   245      45.358  67.235  28.289  1.00  0.00           H  
ATOM   1336  CG  ASN   245      46.827  68.521  29.143  1.00  0.00           C  
ATOM   1337  OD1 ASN   245      47.113  69.369  29.970  1.00  0.00           O  
ATOM   1338  ND2 ASN   245      47.395  68.567  27.974  1.00  0.00           N  
ATOM   1339 HD21 ASN   245      48.071  69.298  27.805  1.00  0.00           H  
ATOM   1340 HD22 ASN   245      47.376  67.775  27.347  1.00  0.00           H  
ATOM   1341  C   ASN   245      43.254  66.963  29.919  1.00  0.00           C  
ATOM   1342  O   ASN   245      42.476  67.495  29.117  1.00  0.00           O  
ATOM   1343  N   ARG   246      42.894  65.870  30.549  1.00  0.00           N  
ATOM   1344  H   ARG   246      43.555  65.488  31.210  1.00  0.00           H  
ATOM   1345  CA  ARG   246      41.677  65.136  30.123  1.00  0.00           C  
ATOM   1346  HA  ARG   246      41.615  65.272  29.043  1.00  0.00           H  
ATOM   1347  CB  ARG   246      41.973  63.641  30.309  1.00  0.00           C  
ATOM   1348  HB2 ARG   246      43.009  63.534  29.987  1.00  0.00           H  
ATOM   1349  HB3 ARG   246      42.042  63.360  31.360  1.00  0.00           H  
ATOM   1350  CG  ARG   246      41.098  62.769  29.449  1.00  0.00           C  
ATOM   1351  HG2 ARG   246      40.067  62.986  29.730  1.00  0.00           H  
ATOM   1352  HG3 ARG   246      41.338  63.098  28.438  1.00  0.00           H  
ATOM   1353  CD  ARG   246      41.498  61.277  29.581  1.00  0.00           C  
ATOM   1354  HD2 ARG   246      41.527  61.067  30.650  1.00  0.00           H  
ATOM   1355  HD3 ARG   246      40.618  60.755  29.203  1.00  0.00           H  
ATOM   1356  NE  ARG   246      42.757  60.904  28.978  1.00  0.00           N  
ATOM   1357  HE  ARG   246      43.573  60.785  29.561  1.00  0.00           H  
ATOM   1358  CZ  ARG   246      42.937  60.758  27.711  1.00  0.00           C  
ATOM   1359  NH1 ARG   246      42.005  60.931  26.831  1.00  0.00           N1+
ATOM   1360 HH11 ARG   246      42.277  61.029  25.863  1.00  0.00           H  
ATOM   1361 HH12 ARG   246      41.053  61.177  27.062  1.00  0.00           H  
ATOM   1362  NH2 ARG   246      44.065  60.420  27.178  1.00  0.00           N  
ATOM   1363 HH21 ARG   246      44.896  60.493  27.748  1.00  0.00           H  
ATOM   1364 HH22 ARG   246      44.198  60.473  26.179  1.00  0.00           H  
ATOM   1365  C   ARG   246      40.342  65.613  30.716  1.00  0.00           C  
ATOM   1366  O   ARG   246      39.373  65.474  30.043  1.00  0.00           O  
ATOM   1367  N   ARG   247      40.344  66.246  31.923  1.00  0.00           N  
ATOM   1368  H   ARG   247      41.207  66.426  32.417  1.00  0.00           H  
ATOM   1369  CA  ARG   247      39.250  66.952  32.589  1.00  0.00           C  
ATOM   1370  HA  ARG   247      38.409  66.263  32.675  1.00  0.00           H  
ATOM   1371  CB  ARG   247      39.699  67.402  33.943  1.00  0.00           C  
ATOM   1372  HB2 ARG   247      38.885  67.789  34.555  1.00  0.00           H  
ATOM   1373  HB3 ARG   247      40.067  66.466  34.365  1.00  0.00           H  
ATOM   1374  CG  ARG   247      40.766  68.504  34.086  1.00  0.00           C  
ATOM   1375  HG2 ARG   247      41.704  68.106  33.700  1.00  0.00           H  
ATOM   1376  HG3 ARG   247      40.438  69.437  33.627  1.00  0.00           H  
ATOM   1377  CD  ARG   247      40.999  68.806  35.549  1.00  0.00           C  
ATOM   1378  HD2 ARG   247      40.129  69.390  35.849  1.00  0.00           H  
ATOM   1379  HD3 ARG   247      40.994  67.817  36.008  1.00  0.00           H  
ATOM   1380  NE  ARG   247      42.270  69.501  35.793  1.00  0.00           N  
ATOM   1381  HE  ARG   247      42.846  69.751  35.002  1.00  0.00           H  
ATOM   1382  CZ  ARG   247      42.717  69.868  37.031  1.00  0.00           C  
ATOM   1383  NH1 ARG   247      42.152  69.439  38.087  1.00  0.00           N1+
ATOM   1384 HH11 ARG   247      42.640  69.625  38.951  1.00  0.00           H  
ATOM   1385 HH12 ARG   247      41.183  69.154  38.102  1.00  0.00           H  
ATOM   1386  NH2 ARG   247      43.855  70.494  37.148  1.00  0.00           N  
ATOM   1387 HH21 ARG   247      44.293  70.684  38.038  1.00  0.00           H  
ATOM   1388 HH22 ARG   247      44.350  70.836  36.337  1.00  0.00           H  
ATOM   1389  C   ARG   247      38.769  68.183  31.765  1.00  0.00           C  
ATOM   1390  O   ARG   247      39.248  68.598  30.688  1.00  0.00           O  
ATOM   1391  N   ASP   248      37.740  68.819  32.326  1.00  0.00           N  
ATOM   1392  H   ASP   248      37.276  68.342  33.086  1.00  0.00           H  
ATOM   1393  CA  ASP   248      37.309  70.170  32.039  1.00  0.00           C  
ATOM   1394  HA  ASP   248      38.086  70.640  31.437  1.00  0.00           H  
ATOM   1395  CB  ASP   248      36.055  70.159  31.144  1.00  0.00           C  
ATOM   1396  HB2 ASP   248      35.951  71.172  30.757  1.00  0.00           H  
ATOM   1397  HB3 ASP   248      36.237  69.441  30.344  1.00  0.00           H  
ATOM   1398  CG  ASP   248      34.792  69.751  31.962  1.00  0.00           C  
ATOM   1399  OD1 ASP   248      34.193  70.608  32.649  1.00  0.00           O  
ATOM   1400  OD2 ASP   248      34.395  68.570  31.969  1.00  0.00           O1-
ATOM   1401  C   ASP   248      37.198  71.108  33.273  1.00  0.00           C  
ATOM   1402  O   ASP   248      37.524  72.282  33.155  1.00  0.00           O  
ATOM   1403  N   SER   249      36.792  70.650  34.463  1.00  0.00           N  
ATOM   1404  H   SER   249      36.676  69.646  34.473  1.00  0.00           H  
ATOM   1405  CA  SER   249      36.602  71.443  35.644  1.00  0.00           C  
ATOM   1406  HA  SER   249      37.230  72.329  35.734  1.00  0.00           H  
ATOM   1407  CB  SER   249      35.073  71.918  35.683  1.00  0.00           C  
ATOM   1408  HB2 SER   249      34.533  70.972  35.632  1.00  0.00           H  
ATOM   1409  HB3 SER   249      34.827  72.481  36.583  1.00  0.00           H  
ATOM   1410  OG  SER   249      34.812  72.648  34.503  1.00  0.00           O  
ATOM   1411  HG  SER   249      34.873  72.030  33.771  1.00  0.00           H  
ATOM   1412  C   SER   249      36.713  70.650  36.985  1.00  0.00           C  
ATOM   1413  O   SER   249      36.847  71.201  38.097  1.00  0.00           O  
ATOM   1414  N   GLU   250      36.726  69.279  36.971  1.00  0.00           N  
ATOM   1415  H   GLU   250      36.491  68.812  36.107  1.00  0.00           H  
ATOM   1416  CA  GLU   250      36.835  68.512  38.173  1.00  0.00           C  
ATOM   1417  HA  GLU   250      36.078  68.946  38.826  1.00  0.00           H  
ATOM   1418  CB  GLU   250      36.552  67.031  37.846  1.00  0.00           C  
ATOM   1419  HB2 GLU   250      36.720  66.522  38.795  1.00  0.00           H  
ATOM   1420  HB3 GLU   250      35.500  66.923  37.585  1.00  0.00           H  
ATOM   1421  CG  GLU   250      37.449  66.238  36.868  1.00  0.00           C  
ATOM   1422  HG2 GLU   250      38.473  66.592  36.756  1.00  0.00           H  
ATOM   1423  HG3 GLU   250      37.353  65.182  37.123  1.00  0.00           H  
ATOM   1424  CD  GLU   250      36.825  66.345  35.428  1.00  0.00           C  
ATOM   1425  OE1 GLU   250      36.699  65.305  34.770  1.00  0.00           O  
ATOM   1426  OE2 GLU   250      36.506  67.468  34.997  1.00  0.00           O1-
ATOM   1427  C   GLU   250      38.162  68.617  38.972  1.00  0.00           C  
ATOM   1428  O   GLU   250      39.220  68.588  38.295  1.00  0.00           O  
ATOM   1429  N   TYR   251      38.187  68.846  40.283  1.00  0.00           N  
ATOM   1430  H   TYR   251      37.287  68.843  40.741  1.00  0.00           H  
ATOM   1431  CA  TYR   251      39.372  68.703  41.111  1.00  0.00           C  
ATOM   1432  HA  TYR   251      40.147  69.421  40.843  1.00  0.00           H  
ATOM   1433  CB  TYR   251      38.936  69.047  42.502  1.00  0.00           C  
ATOM   1434  HB2 TYR   251      38.501  70.042  42.600  1.00  0.00           H  
ATOM   1435  HB3 TYR   251      38.173  68.324  42.789  1.00  0.00           H  
ATOM   1436  CG  TYR   251      40.072  68.933  43.532  1.00  0.00           C  
ATOM   1437  CD1 TYR   251      41.212  69.806  43.389  1.00  0.00           C  
ATOM   1438  HD1 TYR   251      41.157  70.562  42.619  1.00  0.00           H  
ATOM   1439  CE1 TYR   251      42.355  69.544  44.211  1.00  0.00           C  
ATOM   1440  HE1 TYR   251      43.260  70.110  44.046  1.00  0.00           H  
ATOM   1441  CZ  TYR   251      42.329  68.510  45.163  1.00  0.00           C  
ATOM   1442  OH  TYR   251      43.469  68.269  45.882  1.00  0.00           O  
ATOM   1443  HH  TYR   251      44.225  68.711  45.487  1.00  0.00           H  
ATOM   1444  CE2 TYR   251      41.107  67.747  45.336  1.00  0.00           C  
ATOM   1445  HE2 TYR   251      41.181  66.913  46.018  1.00  0.00           H  
ATOM   1446  CD2 TYR   251      40.009  67.866  44.474  1.00  0.00           C  
ATOM   1447  HD2 TYR   251      39.161  67.199  44.521  1.00  0.00           H  
ATOM   1448  C   TYR   251      40.080  67.289  41.051  1.00  0.00           C  
ATOM   1449  O   TYR   251      39.382  66.267  40.985  1.00  0.00           O  
ATOM   1450  N   ILE   252      41.411  67.365  41.145  1.00  0.00           N  
ATOM   1451  H   ILE   252      41.848  68.274  41.181  1.00  0.00           H  
ATOM   1452  CA  ILE   252      42.415  66.334  41.096  1.00  0.00           C  
ATOM   1453  HA  ILE   252      41.943  65.392  41.375  1.00  0.00           H  
ATOM   1454  CB  ILE   252      43.041  66.304  39.695  1.00  0.00           C  
ATOM   1455  HB  ILE   252      43.342  67.346  39.588  1.00  0.00           H  
ATOM   1456  CG2 ILE   252      44.270  65.290  39.663  1.00  0.00           C  
ATOM   1457 HG21 ILE   252      45.050  65.700  40.305  1.00  0.00           H  
ATOM   1458 HG22 ILE   252      44.085  64.266  39.989  1.00  0.00           H  
ATOM   1459 HG23 ILE   252      44.647  65.363  38.643  1.00  0.00           H  
ATOM   1460  CG1 ILE   252      42.069  65.922  38.575  1.00  0.00           C  
ATOM   1461 HG12 ILE   252      41.630  64.949  38.799  1.00  0.00           H  
ATOM   1462 HG13 ILE   252      41.306  66.692  38.464  1.00  0.00           H  
ATOM   1463  CD1 ILE   252      42.612  65.827  37.118  1.00  0.00           C  
ATOM   1464 HD11 ILE   252      41.773  65.451  36.533  1.00  0.00           H  
ATOM   1465 HD12 ILE   252      42.841  66.856  36.841  1.00  0.00           H  
ATOM   1466 HD13 ILE   252      43.478  65.177  37.002  1.00  0.00           H  
ATOM   1467  C   ILE   252      43.462  66.581  42.174  1.00  0.00           C  
ATOM   1468  O   ILE   252      44.041  67.676  42.186  1.00  0.00           O  
ATOM   1469  N   PHE   253      43.687  65.590  43.014  1.00  0.00           N  
ATOM   1470  H   PHE   253      43.022  64.830  43.056  1.00  0.00           H  
ATOM   1471  CA  PHE   253      44.619  65.522  44.048  1.00  0.00           C  
ATOM   1472  HA  PHE   253      44.238  66.075  44.907  1.00  0.00           H  
ATOM   1473  CB  PHE   253      44.680  64.044  44.485  1.00  0.00           C  
ATOM   1474  HB2 PHE   253      45.403  63.893  45.286  1.00  0.00           H  
ATOM   1475  HB3 PHE   253      43.693  63.691  44.784  1.00  0.00           H  
ATOM   1476  CG  PHE   253      45.119  63.020  43.423  1.00  0.00           C  
ATOM   1477  CD1 PHE   253      46.501  62.811  43.152  1.00  0.00           C  
ATOM   1478  HD1 PHE   253      47.242  63.287  43.777  1.00  0.00           H  
ATOM   1479  CE1 PHE   253      46.875  62.087  42.051  1.00  0.00           C  
ATOM   1480  HE1 PHE   253      47.913  62.096  41.751  1.00  0.00           H  
ATOM   1481  CZ  PHE   253      45.926  61.397  41.306  1.00  0.00           C  
ATOM   1482  HZ  PHE   253      46.215  60.657  40.574  1.00  0.00           H  
ATOM   1483  CE2 PHE   253      44.578  61.548  41.608  1.00  0.00           C  
ATOM   1484  HE2 PHE   253      43.877  61.042  40.960  1.00  0.00           H  
ATOM   1485  CD2 PHE   253      44.124  62.346  42.675  1.00  0.00           C  
ATOM   1486  HD2 PHE   253      43.087  62.438  42.963  1.00  0.00           H  
ATOM   1487  C   PHE   253      46.075  65.970  43.677  1.00  0.00           C  
ATOM   1488  O   PHE   253      46.474  65.888  42.523  1.00  0.00           O  
ATOM   1489  N   SER   254      46.926  66.388  44.616  1.00  0.00           N  
ATOM   1490  H   SER   254      46.401  66.605  45.452  1.00  0.00           H  
ATOM   1491  CA  SER   254      48.380  66.611  44.537  1.00  0.00           C  
ATOM   1492  HA  SER   254      48.397  67.106  43.566  1.00  0.00           H  
ATOM   1493  CB  SER   254      48.790  67.773  45.444  1.00  0.00           C  
ATOM   1494  HB2 SER   254      48.107  68.618  45.354  1.00  0.00           H  
ATOM   1495  HB3 SER   254      48.691  67.270  46.406  1.00  0.00           H  
ATOM   1496  OG  SER   254      50.095  68.173  45.167  1.00  0.00           O  
ATOM   1497  HG  SER   254      50.158  68.898  44.541  1.00  0.00           H  
ATOM   1498  C   SER   254      49.251  65.342  44.554  1.00  0.00           C  
ATOM   1499  O   SER   254      49.303  64.631  45.591  1.00  0.00           O  
ATOM   1500  N   ALA   255      50.028  65.217  43.487  1.00  0.00           N  
ATOM   1501  H   ALA   255      50.017  65.895  42.739  1.00  0.00           H  
ATOM   1502  CA  ALA   255      50.740  63.932  43.321  1.00  0.00           C  
ATOM   1503  HA  ALA   255      50.339  63.170  43.990  1.00  0.00           H  
ATOM   1504  CB  ALA   255      50.520  63.415  41.931  1.00  0.00           C  
ATOM   1505  HB1 ALA   255      49.473  63.558  41.662  1.00  0.00           H  
ATOM   1506  HB2 ALA   255      51.121  63.896  41.159  1.00  0.00           H  
ATOM   1507  HB3 ALA   255      50.774  62.361  41.824  1.00  0.00           H  
ATOM   1508  C   ALA   255      52.169  64.046  43.599  1.00  0.00           C  
ATOM   1509  O   ALA   255      52.799  65.060  43.290  1.00  0.00           O  
ATOM   1510  N   GLU   256      52.761  62.965  44.088  1.00  0.00           N  
ATOM   1511  H   GLU   256      52.112  62.227  44.316  1.00  0.00           H  
ATOM   1512  CA  GLU   256      54.208  62.666  44.329  1.00  0.00           C  
ATOM   1513  HA  GLU   256      54.715  63.403  43.706  1.00  0.00           H  
ATOM   1514  CB  GLU   256      54.555  62.811  45.838  1.00  0.00           C  
ATOM   1515  HB2 GLU   256      54.234  63.799  46.167  1.00  0.00           H  
ATOM   1516  HB3 GLU   256      53.934  62.026  46.269  1.00  0.00           H  
ATOM   1517  CG  GLU   256      55.999  62.462  46.184  1.00  0.00           C  
ATOM   1518  HG2 GLU   256      56.045  62.402  47.272  1.00  0.00           H  
ATOM   1519  HG3 GLU   256      56.271  61.432  45.951  1.00  0.00           H  
ATOM   1520  CD  GLU   256      57.080  63.429  45.665  1.00  0.00           C  
ATOM   1521  OE1 GLU   256      58.007  63.806  46.398  1.00  0.00           O  
ATOM   1522  OE2 GLU   256      56.976  63.898  44.518  1.00  0.00           O1-
ATOM   1523  C   GLU   256      54.672  61.217  43.883  1.00  0.00           C  
ATOM   1524  O   GLU   256      53.992  60.235  44.223  1.00  0.00           O  
ATOM   1525  N   PHE   257      55.776  61.155  43.135  1.00  0.00           N  
ATOM   1526  H   PHE   257      56.210  62.008  42.812  1.00  0.00           H  
ATOM   1527  CA  PHE   257      56.261  59.891  42.521  1.00  0.00           C  
ATOM   1528  HA  PHE   257      55.558  59.132  42.866  1.00  0.00           H  
ATOM   1529  CB  PHE   257      56.278  60.021  41.036  1.00  0.00           C  
ATOM   1530  HB2 PHE   257      57.107  60.647  40.705  1.00  0.00           H  
ATOM   1531  HB3 PHE   257      56.409  59.099  40.471  1.00  0.00           H  
ATOM   1532  CG  PHE   257      55.041  60.632  40.483  1.00  0.00           C  
ATOM   1533  CD1 PHE   257      53.804  59.952  40.406  1.00  0.00           C  
ATOM   1534  HD1 PHE   257      53.638  58.947  40.764  1.00  0.00           H  
ATOM   1535  CE1 PHE   257      52.644  60.614  40.010  1.00  0.00           C  
ATOM   1536  HE1 PHE   257      51.677  60.137  40.068  1.00  0.00           H  
ATOM   1537  CZ  PHE   257      52.698  61.956  39.606  1.00  0.00           C  
ATOM   1538  HZ  PHE   257      51.822  62.540  39.366  1.00  0.00           H  
ATOM   1539  CE2 PHE   257      53.941  62.611  39.671  1.00  0.00           C  
ATOM   1540  HE2 PHE   257      53.943  63.666  39.442  1.00  0.00           H  
ATOM   1541  CD2 PHE   257      55.136  62.018  40.101  1.00  0.00           C  
ATOM   1542  HD2 PHE   257      56.040  62.587  40.255  1.00  0.00           H  
ATOM   1543  C   PHE   257      57.697  59.473  42.966  1.00  0.00           C  
ATOM   1544  O   PHE   257      58.609  60.257  42.821  1.00  0.00           O  
ATOM   1545  N   ILE   258      57.959  58.275  43.528  1.00  0.00           N  
ATOM   1546  H   ILE   258      57.132  57.765  43.802  1.00  0.00           H  
ATOM   1547  CA  ILE   258      59.184  57.852  44.198  1.00  0.00           C  
ATOM   1548  HA  ILE   258      59.923  58.643  44.067  1.00  0.00           H  
ATOM   1549  CB  ILE   258      58.962  57.986  45.756  1.00  0.00           C  
ATOM   1550  HB  ILE   258      58.005  57.480  45.881  1.00  0.00           H  
ATOM   1551  CG2 ILE   258      60.042  57.334  46.564  1.00  0.00           C  
ATOM   1552 HG21 ILE   258      59.929  57.500  47.635  1.00  0.00           H  
ATOM   1553 HG22 ILE   258      60.199  56.268  46.399  1.00  0.00           H  
ATOM   1554 HG23 ILE   258      60.989  57.809  46.306  1.00  0.00           H  
ATOM   1555  CG1 ILE   258      58.633  59.456  46.077  1.00  0.00           C  
ATOM   1556 HG12 ILE   258      59.393  60.171  45.760  1.00  0.00           H  
ATOM   1557 HG13 ILE   258      57.730  59.794  45.568  1.00  0.00           H  
ATOM   1558  CD1 ILE   258      58.372  59.771  47.584  1.00  0.00           C  
ATOM   1559 HD11 ILE   258      59.358  59.754  48.048  1.00  0.00           H  
ATOM   1560 HD12 ILE   258      57.967  60.778  47.681  1.00  0.00           H  
ATOM   1561 HD13 ILE   258      57.617  59.099  47.994  1.00  0.00           H  
ATOM   1562  C   ILE   258      59.734  56.492  43.815  1.00  0.00           C  
ATOM   1563  O   ILE   258      59.024  55.527  43.815  1.00  0.00           O  
ATOM   1564  N   THR   259      61.039  56.367  43.501  1.00  0.00           N  
ATOM   1565  H   THR   259      61.690  57.137  43.568  1.00  0.00           H  
ATOM   1566  CA  THR   259      61.566  55.027  43.175  1.00  0.00           C  
ATOM   1567  HA  THR   259      60.787  54.440  42.689  1.00  0.00           H  
ATOM   1568  CB  THR   259      62.691  55.068  42.131  1.00  0.00           C  
ATOM   1569  HB  THR   259      63.577  55.565  42.527  1.00  0.00           H  
ATOM   1570  CG2 THR   259      63.113  53.739  41.626  1.00  0.00           C  
ATOM   1571 HG21 THR   259      62.300  53.014  41.588  1.00  0.00           H  
ATOM   1572 HG22 THR   259      63.608  53.938  40.676  1.00  0.00           H  
ATOM   1573 HG23 THR   259      63.891  53.382  42.301  1.00  0.00           H  
ATOM   1574  OG1 THR   259      62.189  55.840  41.046  1.00  0.00           O  
ATOM   1575  HG1 THR   259      62.359  56.748  41.304  1.00  0.00           H  
ATOM   1576  C   THR   259      62.218  54.388  44.461  1.00  0.00           C  
ATOM   1577  O   THR   259      63.013  55.071  45.186  1.00  0.00           O  
ATOM   1578  N   ALA   260      61.837  53.114  44.838  1.00  0.00           N  
ATOM   1579  H   ALA   260      61.137  52.593  44.329  1.00  0.00           H  
ATOM   1580  CA  ALA   260      62.334  52.444  46.002  1.00  0.00           C  
ATOM   1581  HA  ALA   260      63.418  52.480  46.114  1.00  0.00           H  
ATOM   1582  CB  ALA   260      61.709  53.046  47.324  1.00  0.00           C  
ATOM   1583  HB1 ALA   260      60.627  52.923  47.285  1.00  0.00           H  
ATOM   1584  HB2 ALA   260      62.030  52.466  48.189  1.00  0.00           H  
ATOM   1585  HB3 ALA   260      62.031  54.088  47.318  1.00  0.00           H  
ATOM   1586  C   ALA   260      61.936  50.970  45.942  1.00  0.00           C  
ATOM   1587  O   ALA   260      60.769  50.637  45.688  1.00  0.00           O  
ATOM   1588  N   ASP   261      62.864  50.104  46.394  1.00  0.00           N  
ATOM   1589  H   ASP   261      63.773  50.442  46.678  1.00  0.00           H  
ATOM   1590  CA  ASP   261      62.374  48.827  46.818  1.00  0.00           C  
ATOM   1591  HA  ASP   261      61.693  48.415  46.073  1.00  0.00           H  
ATOM   1592  CB  ASP   261      63.617  47.952  46.950  1.00  0.00           C  
ATOM   1593  HB2 ASP   261      64.132  47.923  45.989  1.00  0.00           H  
ATOM   1594  HB3 ASP   261      64.298  48.471  47.624  1.00  0.00           H  
ATOM   1595  CG  ASP   261      63.224  46.514  47.385  1.00  0.00           C  
ATOM   1596  OD1 ASP   261      62.010  46.181  47.489  1.00  0.00           O  
ATOM   1597  OD2 ASP   261      64.126  45.687  47.564  1.00  0.00           O1-
ATOM   1598  C   ASP   261      61.601  48.894  48.133  1.00  0.00           C  
ATOM   1599  O   ASP   261      62.197  48.993  49.225  1.00  0.00           O  
ATOM   1600  N   SER   262      60.296  48.803  48.046  1.00  0.00           N  
ATOM   1601  H   SER   262      59.757  48.619  47.212  1.00  0.00           H  
ATOM   1602  CA  SER   262      59.431  48.759  49.257  1.00  0.00           C  
ATOM   1603  HA  SER   262      59.696  49.606  49.889  1.00  0.00           H  
ATOM   1604  CB  SER   262      57.935  48.883  49.010  1.00  0.00           C  
ATOM   1605  HB2 SER   262      57.653  48.611  47.993  1.00  0.00           H  
ATOM   1606  HB3 SER   262      57.362  48.315  49.743  1.00  0.00           H  
ATOM   1607  OG  SER   262      57.541  50.239  49.099  1.00  0.00           O  
ATOM   1608  HG  SER   262      57.780  50.630  48.255  1.00  0.00           H  
ATOM   1609  C   SER   262      59.709  47.624  50.217  1.00  0.00           C  
ATOM   1610  O   SER   262      59.326  47.807  51.387  1.00  0.00           O  
ATOM   1611  N   SER   263      60.375  46.580  49.856  1.00  0.00           N  
ATOM   1612  H   SER   263      60.637  46.434  48.891  1.00  0.00           H  
ATOM   1613  CA  SER   263      60.807  45.473  50.784  1.00  0.00           C  
ATOM   1614  HA  SER   263      60.100  45.376  51.607  1.00  0.00           H  
ATOM   1615  CB  SER   263      60.810  44.173  49.958  1.00  0.00           C  
ATOM   1616  HB2 SER   263      60.986  43.414  50.719  1.00  0.00           H  
ATOM   1617  HB3 SER   263      59.829  44.179  49.481  1.00  0.00           H  
ATOM   1618  OG  SER   263      61.836  44.057  48.970  1.00  0.00           O  
ATOM   1619  HG  SER   263      61.787  44.796  48.359  1.00  0.00           H  
ATOM   1620  C   SER   263      62.207  45.704  51.382  1.00  0.00           C  
ATOM   1621  O   SER   263      62.649  44.874  52.134  1.00  0.00           O  
ATOM   1622  N   LYS   264      62.890  46.733  51.118  1.00  0.00           N  
ATOM   1623  H   LYS   264      62.476  47.405  50.488  1.00  0.00           H  
ATOM   1624  CA  LYS   264      64.303  46.918  51.540  1.00  0.00           C  
ATOM   1625  HA  LYS   264      64.399  46.333  52.454  1.00  0.00           H  
ATOM   1626  CB  LYS   264      65.379  46.357  50.531  1.00  0.00           C  
ATOM   1627  HB2 LYS   264      64.926  45.398  50.281  1.00  0.00           H  
ATOM   1628  HB3 LYS   264      65.464  47.068  49.708  1.00  0.00           H  
ATOM   1629  CG  LYS   264      66.793  46.292  51.183  1.00  0.00           C  
ATOM   1630  HG2 LYS   264      67.176  47.118  51.783  1.00  0.00           H  
ATOM   1631  HG3 LYS   264      66.835  45.419  51.835  1.00  0.00           H  
ATOM   1632  CD  LYS   264      67.727  45.888  50.076  1.00  0.00           C  
ATOM   1633  HD2 LYS   264      67.362  44.958  49.640  1.00  0.00           H  
ATOM   1634  HD3 LYS   264      67.800  46.653  49.304  1.00  0.00           H  
ATOM   1635  CE  LYS   264      69.084  45.796  50.683  1.00  0.00           C  
ATOM   1636  HE2 LYS   264      69.225  46.587  51.419  1.00  0.00           H  
ATOM   1637  HE3 LYS   264      69.149  44.790  51.097  1.00  0.00           H  
ATOM   1638  NZ  LYS   264      70.094  45.934  49.604  1.00  0.00           N1+
ATOM   1639  HZ1 LYS   264      71.006  45.782  50.010  1.00  0.00           H  
ATOM   1640  HZ2 LYS   264      70.006  45.205  48.911  1.00  0.00           H  
ATOM   1641  HZ3 LYS   264      70.112  46.880  49.252  1.00  0.00           H  
ATOM   1642  C   LYS   264      64.723  48.305  51.879  1.00  0.00           C  
ATOM   1643  O   LYS   264      65.503  48.551  52.830  1.00  0.00           O  
ATOM   1644  N   GLU   265      64.292  49.260  51.113  1.00  0.00           N  
ATOM   1645  H   GLU   265      63.684  48.938  50.374  1.00  0.00           H  
ATOM   1646  CA  GLU   265      64.586  50.722  51.447  1.00  0.00           C  
ATOM   1647  HA  GLU   265      65.575  50.840  51.891  1.00  0.00           H  
ATOM   1648  CB  GLU   265      64.507  51.519  50.160  1.00  0.00           C  
ATOM   1649  HB2 GLU   265      63.514  51.526  49.710  1.00  0.00           H  
ATOM   1650  HB3 GLU   265      64.888  52.519  50.365  1.00  0.00           H  
ATOM   1651  CG  GLU   265      65.463  50.890  49.080  1.00  0.00           C  
ATOM   1652  HG2 GLU   265      66.202  50.330  49.654  1.00  0.00           H  
ATOM   1653  HG3 GLU   265      64.942  50.303  48.324  1.00  0.00           H  
ATOM   1654  CD  GLU   265      66.219  52.056  48.436  1.00  0.00           C  
ATOM   1655  OE1 GLU   265      67.303  52.400  48.960  1.00  0.00           O  
ATOM   1656  OE2 GLU   265      65.879  52.497  47.347  1.00  0.00           O1-
ATOM   1657  C   GLU   265      63.471  51.343  52.356  1.00  0.00           C  
ATOM   1658  O   GLU   265      62.307  50.980  52.166  1.00  0.00           O  
ATOM   1659  N   LEU   266      63.735  52.295  53.280  1.00  0.00           N  
ATOM   1660  H   LEU   266      64.649  52.709  53.387  1.00  0.00           H  
ATOM   1661  CA  LEU   266      62.684  53.128  53.912  1.00  0.00           C  
ATOM   1662  HA  LEU   266      61.924  52.402  54.202  1.00  0.00           H  
ATOM   1663  CB  LEU   266      63.172  53.748  55.227  1.00  0.00           C  
ATOM   1664  HB2 LEU   266      63.870  54.529  54.923  1.00  0.00           H  
ATOM   1665  HB3 LEU   266      62.386  54.276  55.766  1.00  0.00           H  
ATOM   1666  CG  LEU   266      63.732  52.807  56.300  1.00  0.00           C  
ATOM   1667  HG  LEU   266      64.188  51.933  55.836  1.00  0.00           H  
ATOM   1668  CD1 LEU   266      64.722  53.453  57.239  1.00  0.00           C  
ATOM   1669 HD11 LEU   266      65.530  53.942  56.695  1.00  0.00           H  
ATOM   1670 HD12 LEU   266      64.166  54.208  57.795  1.00  0.00           H  
ATOM   1671 HD13 LEU   266      65.099  52.646  57.866  1.00  0.00           H  
ATOM   1672  CD2 LEU   266      62.535  52.229  57.057  1.00  0.00           C  
ATOM   1673 HD21 LEU   266      62.185  52.955  57.791  1.00  0.00           H  
ATOM   1674 HD22 LEU   266      61.756  52.027  56.322  1.00  0.00           H  
ATOM   1675 HD23 LEU   266      62.688  51.236  57.477  1.00  0.00           H  
ATOM   1676  C   LEU   266      62.121  54.209  52.947  1.00  0.00           C  
ATOM   1677  O   LEU   266      62.829  54.733  52.118  1.00  0.00           O  
ATOM   1678  N   LEU   267      60.854  54.614  53.207  1.00  0.00           N  
ATOM   1679  H   LEU   267      60.359  54.211  53.990  1.00  0.00           H  
ATOM   1680  CA  LEU   267      60.163  55.634  52.412  1.00  0.00           C  
ATOM   1681  HA  LEU   267      60.655  55.802  51.453  1.00  0.00           H  
ATOM   1682  CB  LEU   267      58.785  55.111  52.191  1.00  0.00           C  
ATOM   1683  HB2 LEU   267      58.324  54.831  53.139  1.00  0.00           H  
ATOM   1684  HB3 LEU   267      58.109  55.869  51.794  1.00  0.00           H  
ATOM   1685  CG  LEU   267      58.631  54.006  51.178  1.00  0.00           C  
ATOM   1686  HG  LEU   267      58.969  53.054  51.588  1.00  0.00           H  
ATOM   1687  CD1 LEU   267      57.161  53.797  50.689  1.00  0.00           C  
ATOM   1688 HD11 LEU   267      56.831  54.650  50.096  1.00  0.00           H  
ATOM   1689 HD12 LEU   267      57.047  52.860  50.142  1.00  0.00           H  
ATOM   1690 HD13 LEU   267      56.488  53.618  51.527  1.00  0.00           H  
ATOM   1691  CD2 LEU   267      59.445  54.185  49.871  1.00  0.00           C  
ATOM   1692 HD21 LEU   267      59.282  55.129  49.351  1.00  0.00           H  
ATOM   1693 HD22 LEU   267      60.524  54.064  49.956  1.00  0.00           H  
ATOM   1694 HD23 LEU   267      59.140  53.461  49.115  1.00  0.00           H  
ATOM   1695  C   LEU   267      60.127  57.030  53.119  1.00  0.00           C  
ATOM   1696  O   LEU   267      60.155  57.992  52.364  1.00  0.00           O  
ATOM   1697  N   ILE   268      60.116  57.144  54.445  1.00  0.00           N  
ATOM   1698  H   ILE   268      59.970  56.274  54.937  1.00  0.00           H  
ATOM   1699  CA  ILE   268      60.343  58.383  55.207  1.00  0.00           C  
ATOM   1700  HA  ILE   268      59.604  59.135  54.929  1.00  0.00           H  
ATOM   1701  CB  ILE   268      60.233  58.012  56.665  1.00  0.00           C  
ATOM   1702  HB  ILE   268      59.278  57.492  56.738  1.00  0.00           H  
ATOM   1703  CG2 ILE   268      61.348  57.130  57.212  1.00  0.00           C  
ATOM   1704 HG21 ILE   268      60.981  56.613  58.099  1.00  0.00           H  
ATOM   1705 HG22 ILE   268      61.637  56.365  56.491  1.00  0.00           H  
ATOM   1706 HG23 ILE   268      62.183  57.796  57.430  1.00  0.00           H  
ATOM   1707  CG1 ILE   268      60.239  59.222  57.662  1.00  0.00           C  
ATOM   1708 HG12 ILE   268      59.987  58.982  58.694  1.00  0.00           H  
ATOM   1709 HG13 ILE   268      61.184  59.764  57.693  1.00  0.00           H  
ATOM   1710  CD1 ILE   268      59.218  60.293  57.252  1.00  0.00           C  
ATOM   1711 HD11 ILE   268      59.266  61.090  57.995  1.00  0.00           H  
ATOM   1712 HD12 ILE   268      59.496  60.732  56.294  1.00  0.00           H  
ATOM   1713 HD13 ILE   268      58.196  59.917  57.309  1.00  0.00           H  
ATOM   1714  C   ILE   268      61.641  59.136  54.800  1.00  0.00           C  
ATOM   1715  O   ILE   268      61.609  60.368  54.721  1.00  0.00           O  
ATOM   1716  N   ASP   269      62.688  58.414  54.468  1.00  0.00           N  
ATOM   1717  H   ASP   269      62.757  57.425  54.662  1.00  0.00           H  
ATOM   1718  CA  ASP   269      63.945  58.950  53.859  1.00  0.00           C  
ATOM   1719  HA  ASP   269      64.397  59.758  54.433  1.00  0.00           H  
ATOM   1720  CB  ASP   269      64.970  57.771  53.853  1.00  0.00           C  
ATOM   1721  HB2 ASP   269      64.503  56.862  53.474  1.00  0.00           H  
ATOM   1722  HB3 ASP   269      65.825  58.043  53.234  1.00  0.00           H  
ATOM   1723  CG  ASP   269      65.520  57.497  55.289  1.00  0.00           C  
ATOM   1724  OD1 ASP   269      64.902  57.817  56.328  1.00  0.00           O  
ATOM   1725  OD2 ASP   269      66.686  57.049  55.353  1.00  0.00           O1-
ATOM   1726  C   ASP   269      63.825  59.517  52.424  1.00  0.00           C  
ATOM   1727  O   ASP   269      64.784  60.070  51.820  1.00  0.00           O  
ATOM   1728  N   LYS   270      62.549  59.663  51.907  1.00  0.00           N  
ATOM   1729  H   LYS   270      61.796  59.286  52.464  1.00  0.00           H  
ATOM   1730  CA  LYS   270      62.367  60.072  50.477  1.00  0.00           C  
ATOM   1731  HA  LYS   270      63.219  60.673  50.159  1.00  0.00           H  
ATOM   1732  CB  LYS   270      62.354  58.861  49.485  1.00  0.00           C  
ATOM   1733  HB2 LYS   270      61.469  58.283  49.750  1.00  0.00           H  
ATOM   1734  HB3 LYS   270      62.182  59.259  48.485  1.00  0.00           H  
ATOM   1735  CG  LYS   270      63.574  57.959  49.426  1.00  0.00           C  
ATOM   1736  HG2 LYS   270      64.425  58.602  49.200  1.00  0.00           H  
ATOM   1737  HG3 LYS   270      63.721  57.465  50.386  1.00  0.00           H  
ATOM   1738  CD  LYS   270      63.479  56.836  48.398  1.00  0.00           C  
ATOM   1739  HD2 LYS   270      62.563  56.261  48.528  1.00  0.00           H  
ATOM   1740  HD3 LYS   270      63.437  57.212  47.376  1.00  0.00           H  
ATOM   1741  CE  LYS   270      64.618  55.831  48.528  1.00  0.00           C  
ATOM   1742  HE2 LYS   270      65.493  56.346  48.923  1.00  0.00           H  
ATOM   1743  HE3 LYS   270      64.400  55.089  49.296  1.00  0.00           H  
ATOM   1744  NZ  LYS   270      64.970  55.120  47.261  1.00  0.00           N1+
ATOM   1745  HZ1 LYS   270      65.333  54.219  47.537  1.00  0.00           H  
ATOM   1746  HZ2 LYS   270      64.128  54.973  46.722  1.00  0.00           H  
ATOM   1747  HZ3 LYS   270      65.665  55.591  46.700  1.00  0.00           H  
ATOM   1748  C   LYS   270      61.163  60.993  50.323  1.00  0.00           C  
ATOM   1749  O   LYS   270      61.040  61.666  49.288  1.00  0.00           O  
ATOM   1750  N   PHE   271      60.194  61.014  51.227  1.00  0.00           N  
ATOM   1751  H   PHE   271      60.390  60.499  52.074  1.00  0.00           H  
ATOM   1752  CA  PHE   271      59.154  61.978  51.398  1.00  0.00           C  
ATOM   1753  HA  PHE   271      58.595  62.068  50.467  1.00  0.00           H  
ATOM   1754  CB  PHE   271      58.264  61.608  52.577  1.00  0.00           C  
ATOM   1755  HB2 PHE   271      58.976  61.517  53.398  1.00  0.00           H  
ATOM   1756  HB3 PHE   271      57.500  62.360  52.770  1.00  0.00           H  
ATOM   1757  CG  PHE   271      57.519  60.248  52.512  1.00  0.00           C  
ATOM   1758  CD1 PHE   271      57.198  59.687  51.245  1.00  0.00           C  
ATOM   1759  HD1 PHE   271      57.522  60.284  50.405  1.00  0.00           H  
ATOM   1760  CE1 PHE   271      56.562  58.400  51.201  1.00  0.00           C  
ATOM   1761  HE1 PHE   271      56.395  57.921  50.247  1.00  0.00           H  
ATOM   1762  CZ  PHE   271      56.280  57.721  52.403  1.00  0.00           C  
ATOM   1763  HZ  PHE   271      55.742  56.785  52.379  1.00  0.00           H  
ATOM   1764  CE2 PHE   271      56.504  58.316  53.628  1.00  0.00           C  
ATOM   1765  HE2 PHE   271      56.100  57.842  54.511  1.00  0.00           H  
ATOM   1766  CD2 PHE   271      57.070  59.597  53.642  1.00  0.00           C  
ATOM   1767  HD2 PHE   271      57.273  60.011  54.618  1.00  0.00           H  
ATOM   1768  C   PHE   271      59.935  63.299  51.610  1.00  0.00           C  
ATOM   1769  O   PHE   271      60.917  63.390  52.437  1.00  0.00           O  
ATOM   1770  N   ARG   272      59.487  64.409  50.994  1.00  0.00           N  
ATOM   1771  H   ARG   272      58.637  64.396  50.448  1.00  0.00           H  
ATOM   1772  CA  ARG   272      60.123  65.760  51.127  1.00  0.00           C  
ATOM   1773  HA  ARG   272      61.076  65.514  51.595  1.00  0.00           H  
ATOM   1774  CB  ARG   272      60.361  66.282  49.666  1.00  0.00           C  
ATOM   1775  HB2 ARG   272      61.107  67.072  49.757  1.00  0.00           H  
ATOM   1776  HB3 ARG   272      60.771  65.497  49.030  1.00  0.00           H  
ATOM   1777  CG  ARG   272      59.189  66.995  48.854  1.00  0.00           C  
ATOM   1778  HG2 ARG   272      58.360  66.301  48.715  1.00  0.00           H  
ATOM   1779  HG3 ARG   272      58.750  67.833  49.395  1.00  0.00           H  
ATOM   1780  CD  ARG   272      59.612  67.401  47.417  1.00  0.00           C  
ATOM   1781  HD2 ARG   272      59.064  68.285  47.090  1.00  0.00           H  
ATOM   1782  HD3 ARG   272      60.696  67.492  47.345  1.00  0.00           H  
ATOM   1783  NE  ARG   272      59.285  66.407  46.416  1.00  0.00           N  
ATOM   1784  HE  ARG   272      58.664  65.658  46.686  1.00  0.00           H  
ATOM   1785  CZ  ARG   272      59.887  66.197  45.263  1.00  0.00           C  
ATOM   1786  NH1 ARG   272      60.872  66.888  44.896  1.00  0.00           N1+
ATOM   1787 HH11 ARG   272      61.241  67.652  45.444  1.00  0.00           H  
ATOM   1788 HH12 ARG   272      61.219  66.749  43.958  1.00  0.00           H  
ATOM   1789  NH2 ARG   272      59.409  65.324  44.402  1.00  0.00           N  
ATOM   1790 HH21 ARG   272      58.651  64.765  44.768  1.00  0.00           H  
ATOM   1791 HH22 ARG   272      59.908  64.956  43.605  1.00  0.00           H  
ATOM   1792  C   ARG   272      59.300  66.772  51.938  1.00  0.00           C  
ATOM   1793  O   ARG   272      59.909  67.731  52.387  1.00  0.00           O  
ATOM   1794  N   ASP   273      58.072  66.411  52.321  1.00  0.00           N  
ATOM   1795  H   ASP   273      57.731  65.497  52.059  1.00  0.00           H  
ATOM   1796  CA  ASP   273      57.199  67.169  53.246  1.00  0.00           C  
ATOM   1797  HA  ASP   273      57.654  68.159  53.276  1.00  0.00           H  
ATOM   1798  CB  ASP   273      55.774  67.330  52.773  1.00  0.00           C  
ATOM   1799  HB2 ASP   273      55.351  66.326  52.796  1.00  0.00           H  
ATOM   1800  HB3 ASP   273      55.143  67.979  53.381  1.00  0.00           H  
ATOM   1801  CG  ASP   273      55.578  67.897  51.379  1.00  0.00           C  
ATOM   1802  OD1 ASP   273      54.633  67.537  50.635  1.00  0.00           O  
ATOM   1803  OD2 ASP   273      56.334  68.797  50.984  1.00  0.00           O1-
ATOM   1804  C   ASP   273      57.252  66.634  54.697  1.00  0.00           C  
ATOM   1805  O   ASP   273      57.072  65.402  54.803  1.00  0.00           O  
ATOM   1806  N   PRO   274      57.361  67.438  55.779  1.00  0.00           N  
ATOM   1807  CD  PRO   274      57.251  68.903  55.822  1.00  0.00           C  
ATOM   1808  HD2 PRO   274      56.389  69.348  55.325  1.00  0.00           H  
ATOM   1809  HD3 PRO   274      58.175  69.266  55.372  1.00  0.00           H  
ATOM   1810  CG  PRO   274      57.387  69.329  57.284  1.00  0.00           C  
ATOM   1811  HG2 PRO   274      56.494  69.326  57.910  1.00  0.00           H  
ATOM   1812  HG3 PRO   274      57.841  70.314  57.392  1.00  0.00           H  
ATOM   1813  CB  PRO   274      58.333  68.272  57.810  1.00  0.00           C  
ATOM   1814  HB2 PRO   274      58.251  68.214  58.895  1.00  0.00           H  
ATOM   1815  HB3 PRO   274      59.348  68.567  57.543  1.00  0.00           H  
ATOM   1816  CA  PRO   274      57.930  66.992  57.063  1.00  0.00           C  
ATOM   1817  HA  PRO   274      58.852  66.496  56.758  1.00  0.00           H  
ATOM   1818  C   PRO   274      57.039  66.090  57.933  1.00  0.00           C  
ATOM   1819  O   PRO   274      57.507  65.188  58.625  1.00  0.00           O  
ATOM   1820  N   GLN   275      55.691  66.272  57.788  1.00  0.00           N  
ATOM   1821  H   GLN   275      55.520  67.120  57.266  1.00  0.00           H  
ATOM   1822  CA  GLN   275      54.634  65.734  58.653  1.00  0.00           C  
ATOM   1823  HA  GLN   275      55.163  65.024  59.288  1.00  0.00           H  
ATOM   1824  CB  GLN   275      53.994  66.918  59.411  1.00  0.00           C  
ATOM   1825  HB2 GLN   275      53.289  66.436  60.090  1.00  0.00           H  
ATOM   1826  HB3 GLN   275      54.750  67.420  60.014  1.00  0.00           H  
ATOM   1827  CG  GLN   275      53.045  68.013  58.736  1.00  0.00           C  
ATOM   1828  HG2 GLN   275      52.080  67.619  58.418  1.00  0.00           H  
ATOM   1829  HG3 GLN   275      52.712  68.728  59.489  1.00  0.00           H  
ATOM   1830  CD  GLN   275      53.725  68.873  57.664  1.00  0.00           C  
ATOM   1831  OE1 GLN   275      54.194  68.457  56.667  1.00  0.00           O  
ATOM   1832  NE2 GLN   275      53.607  70.177  57.861  1.00  0.00           N  
ATOM   1833 HE21 GLN   275      53.299  70.510  58.764  1.00  0.00           H  
ATOM   1834 HE22 GLN   275      53.866  70.780  57.094  1.00  0.00           H  
ATOM   1835  C   GLN   275      53.583  65.006  57.757  1.00  0.00           C  
ATOM   1836  O   GLN   275      52.466  64.787  58.139  1.00  0.00           O  
ATOM   1837  N   MET   276      53.944  64.592  56.543  1.00  0.00           N  
ATOM   1838  H   MET   276      54.883  64.828  56.257  1.00  0.00           H  
ATOM   1839  CA  MET   276      53.004  63.985  55.597  1.00  0.00           C  
ATOM   1840  HA  MET   276      52.109  64.604  55.531  1.00  0.00           H  
ATOM   1841  CB  MET   276      53.676  64.104  54.207  1.00  0.00           C  
ATOM   1842  HB2 MET   276      53.665  65.116  53.801  1.00  0.00           H  
ATOM   1843  HB3 MET   276      54.695  63.718  54.243  1.00  0.00           H  
ATOM   1844  CG  MET   276      52.820  63.285  53.185  1.00  0.00           C  
ATOM   1845  HG2 MET   276      53.016  62.229  53.374  1.00  0.00           H  
ATOM   1846  HG3 MET   276      51.777  63.507  53.411  1.00  0.00           H  
ATOM   1847  SD  MET   276      53.305  63.612  51.481  1.00  0.00           S  
ATOM   1848  CE  MET   276      55.010  62.906  51.482  1.00  0.00           C  
ATOM   1849  HE1 MET   276      55.557  63.520  52.198  1.00  0.00           H  
ATOM   1850  HE2 MET   276      54.978  61.876  51.837  1.00  0.00           H  
ATOM   1851  HE3 MET   276      55.443  62.978  50.484  1.00  0.00           H  
ATOM   1852  C   MET   276      52.747  62.537  56.178  1.00  0.00           C  
ATOM   1853  O   MET   276      53.572  61.610  56.061  1.00  0.00           O  
ATOM   1854  N   CYS   277      51.519  62.294  56.663  1.00  0.00           N  
ATOM   1855  H   CYS   277      50.817  63.019  56.628  1.00  0.00           H  
ATOM   1856  CA  CYS   277      51.007  61.047  57.167  1.00  0.00           C  
ATOM   1857  HA  CYS   277      51.691  60.199  57.173  1.00  0.00           H  
ATOM   1858  CB  CYS   277      50.389  61.158  58.531  1.00  0.00           C  
ATOM   1859  HB2 CYS   277      49.994  60.154  58.686  1.00  0.00           H  
ATOM   1860  HB3 CYS   277      51.075  61.439  59.330  1.00  0.00           H  
ATOM   1861  SG  CYS   277      48.920  62.281  58.672  1.00  0.00           S  
ATOM   1862  HG  CYS   277      47.908  61.706  58.016  1.00  0.00           H  
ATOM   1863  C   CYS   277      49.833  60.647  56.167  1.00  0.00           C  
ATOM   1864  O   CYS   277      49.415  61.373  55.280  1.00  0.00           O  
ATOM   1865  N   PHE   278      49.403  59.379  56.189  1.00  0.00           N  
ATOM   1866  H   PHE   278      49.873  58.747  56.821  1.00  0.00           H  
ATOM   1867  CA  PHE   278      48.490  58.744  55.244  1.00  0.00           C  
ATOM   1868  HA  PHE   278      48.298  59.412  54.404  1.00  0.00           H  
ATOM   1869  CB  PHE   278      49.148  57.550  54.396  1.00  0.00           C  
ATOM   1870  HB2 PHE   278      49.218  56.708  55.085  1.00  0.00           H  
ATOM   1871  HB3 PHE   278      48.520  57.265  53.552  1.00  0.00           H  
ATOM   1872  CG  PHE   278      50.422  57.940  53.718  1.00  0.00           C  
ATOM   1873  CD1 PHE   278      50.354  58.687  52.559  1.00  0.00           C  
ATOM   1874  HD1 PHE   278      49.446  58.672  51.974  1.00  0.00           H  
ATOM   1875  CE1 PHE   278      51.599  59.113  51.967  1.00  0.00           C  
ATOM   1876  HE1 PHE   278      51.650  59.521  50.968  1.00  0.00           H  
ATOM   1877  CZ  PHE   278      52.821  58.852  52.563  1.00  0.00           C  
ATOM   1878  HZ  PHE   278      53.776  59.164  52.168  1.00  0.00           H  
ATOM   1879  CE2 PHE   278      52.863  58.121  53.789  1.00  0.00           C  
ATOM   1880  HE2 PHE   278      53.829  57.925  54.229  1.00  0.00           H  
ATOM   1881  CD2 PHE   278      51.652  57.632  54.332  1.00  0.00           C  
ATOM   1882  HD2 PHE   278      51.707  57.168  55.306  1.00  0.00           H  
ATOM   1883  C   PHE   278      47.144  58.409  55.946  1.00  0.00           C  
ATOM   1884  O   PHE   278      47.172  58.129  57.110  1.00  0.00           O  
ATOM   1885  N   ASP   279      46.055  58.413  55.229  1.00  0.00           N  
ATOM   1886  H   ASP   279      46.119  58.665  54.253  1.00  0.00           H  
ATOM   1887  CA  ASP   279      44.801  57.720  55.561  1.00  0.00           C  
ATOM   1888  HA  ASP   279      44.799  57.630  56.647  1.00  0.00           H  
ATOM   1889  CB  ASP   279      43.687  58.757  55.234  1.00  0.00           C  
ATOM   1890  HB2 ASP   279      43.699  58.997  54.171  1.00  0.00           H  
ATOM   1891  HB3 ASP   279      42.717  58.379  55.556  1.00  0.00           H  
ATOM   1892  CG  ASP   279      43.906  60.115  55.905  1.00  0.00           C  
ATOM   1893  OD1 ASP   279      43.930  61.175  55.139  1.00  0.00           O  
ATOM   1894  OD2 ASP   279      43.941  60.271  57.131  1.00  0.00           O1-
ATOM   1895  C   ASP   279      44.597  56.251  55.040  1.00  0.00           C  
ATOM   1896  O   ASP   279      43.857  55.492  55.654  1.00  0.00           O  
ATOM   1897  N   ILE   280      45.183  55.947  53.866  1.00  0.00           N  
ATOM   1898  H   ILE   280      45.812  56.558  53.364  1.00  0.00           H  
ATOM   1899  CA  ILE   280      45.094  54.641  53.276  1.00  0.00           C  
ATOM   1900  HA  ILE   280      44.881  53.896  54.042  1.00  0.00           H  
ATOM   1901  CB  ILE   280      44.045  54.673  52.144  1.00  0.00           C  
ATOM   1902  HB  ILE   280      44.423  55.362  51.388  1.00  0.00           H  
ATOM   1903  CG2 ILE   280      43.976  53.324  51.401  1.00  0.00           C  
ATOM   1904 HG21 ILE   280      43.721  52.584  52.159  1.00  0.00           H  
ATOM   1905 HG22 ILE   280      43.104  53.241  50.752  1.00  0.00           H  
ATOM   1906 HG23 ILE   280      44.899  53.171  50.841  1.00  0.00           H  
ATOM   1907  CG1 ILE   280      42.675  55.235  52.433  1.00  0.00           C  
ATOM   1908 HG12 ILE   280      42.756  56.115  53.072  1.00  0.00           H  
ATOM   1909 HG13 ILE   280      42.120  55.577  51.559  1.00  0.00           H  
ATOM   1910  CD1 ILE   280      41.700  54.222  53.129  1.00  0.00           C  
ATOM   1911 HD11 ILE   280      42.042  53.759  54.055  1.00  0.00           H  
ATOM   1912 HD12 ILE   280      40.718  54.670  53.280  1.00  0.00           H  
ATOM   1913 HD13 ILE   280      41.588  53.416  52.404  1.00  0.00           H  
ATOM   1914  C   ILE   280      46.485  54.265  52.686  1.00  0.00           C  
ATOM   1915  O   ILE   280      47.016  54.980  51.856  1.00  0.00           O  
ATOM   1916  N   CYS   281      47.068  53.129  53.116  1.00  0.00           N  
ATOM   1917  H   CYS   281      46.533  52.568  53.764  1.00  0.00           H  
ATOM   1918  CA  CYS   281      48.097  52.412  52.255  1.00  0.00           C  
ATOM   1919  HA  CYS   281      48.615  53.114  51.602  1.00  0.00           H  
ATOM   1920  CB  CYS   281      49.163  51.832  53.214  1.00  0.00           C  
ATOM   1921  HB2 CYS   281      49.674  52.592  53.805  1.00  0.00           H  
ATOM   1922  HB3 CYS   281      48.601  51.194  53.896  1.00  0.00           H  
ATOM   1923  SG  CYS   281      50.407  50.996  52.145  1.00  0.00           S  
ATOM   1924  HG  CYS   281      51.108  52.018  51.645  1.00  0.00           H  
ATOM   1925  C   CYS   281      47.362  51.561  51.193  1.00  0.00           C  
ATOM   1926  O   CYS   281      46.195  51.360  51.349  1.00  0.00           O  
ATOM   1927  N   SER   282      47.970  51.092  50.090  1.00  0.00           N  
ATOM   1928  H   SER   282      48.825  51.584  49.875  1.00  0.00           H  
ATOM   1929  CA  SER   282      47.431  50.165  49.109  1.00  0.00           C  
ATOM   1930  HA  SER   282      46.681  49.543  49.597  1.00  0.00           H  
ATOM   1931  CB  SER   282      46.689  50.819  47.970  1.00  0.00           C  
ATOM   1932  HB2 SER   282      45.980  51.526  48.402  1.00  0.00           H  
ATOM   1933  HB3 SER   282      47.378  51.174  47.204  1.00  0.00           H  
ATOM   1934  OG  SER   282      46.014  49.742  47.332  1.00  0.00           O  
ATOM   1935  HG  SER   282      45.888  50.052  46.432  1.00  0.00           H  
ATOM   1936  C   SER   282      48.536  49.198  48.548  1.00  0.00           C  
ATOM   1937  O   SER   282      49.530  49.636  47.954  1.00  0.00           O  
ATOM   1938  N   CYS   283      48.435  47.930  48.891  1.00  0.00           N  
ATOM   1939  H   CYS   283      47.775  47.761  49.637  1.00  0.00           H  
ATOM   1940  CA  CYS   283      49.493  46.903  48.736  1.00  0.00           C  
ATOM   1941  HA  CYS   283      50.341  47.369  48.234  1.00  0.00           H  
ATOM   1942  CB  CYS   283      49.831  46.352  50.154  1.00  0.00           C  
ATOM   1943  HB2 CYS   283      49.742  47.225  50.800  1.00  0.00           H  
ATOM   1944  HB3 CYS   283      49.111  45.550  50.316  1.00  0.00           H  
ATOM   1945  SG  CYS   283      51.515  45.770  50.121  1.00  0.00           S  
ATOM   1946  HG  CYS   283      51.389  45.298  51.364  1.00  0.00           H  
ATOM   1947  C   CYS   283      49.012  45.790  47.730  1.00  0.00           C  
ATOM   1948  O   CYS   283      49.007  44.591  47.942  1.00  0.00           O  
ATOM   1949  N   GLN   284      48.515  46.275  46.587  1.00  0.00           N  
ATOM   1950  H   GLN   284      48.664  47.263  46.443  1.00  0.00           H  
ATOM   1951  CA  GLN   284      47.893  45.462  45.527  1.00  0.00           C  
ATOM   1952  HA  GLN   284      47.328  44.675  46.024  1.00  0.00           H  
ATOM   1953  CB  GLN   284      46.870  46.180  44.629  1.00  0.00           C  
ATOM   1954  HB2 GLN   284      47.406  46.791  43.903  1.00  0.00           H  
ATOM   1955  HB3 GLN   284      46.340  45.442  44.026  1.00  0.00           H  
ATOM   1956  CG  GLN   284      45.948  47.161  45.348  1.00  0.00           C  
ATOM   1957  HG2 GLN   284      46.658  47.889  45.738  1.00  0.00           H  
ATOM   1958  HG3 GLN   284      45.188  47.541  44.665  1.00  0.00           H  
ATOM   1959  CD  GLN   284      45.126  46.509  46.423  1.00  0.00           C  
ATOM   1960  OE1 GLN   284      44.636  45.382  46.298  1.00  0.00           O  
ATOM   1961  NE2 GLN   284      44.986  47.076  47.589  1.00  0.00           N  
ATOM   1962 HE21 GLN   284      44.450  46.698  48.357  1.00  0.00           H  
ATOM   1963 HE22 GLN   284      45.261  48.047  47.623  1.00  0.00           H  
ATOM   1964  C   GLN   284      48.979  44.751  44.723  1.00  0.00           C  
ATOM   1965  O   GLN   284      49.802  45.389  44.073  1.00  0.00           O  
ATOM   1966  N   PHE   285      48.929  43.371  44.718  1.00  0.00           N  
ATOM   1967  H   PHE   285      48.290  42.903  45.344  1.00  0.00           H  
ATOM   1968  CA  PHE   285      49.781  42.525  43.959  1.00  0.00           C  
ATOM   1969  HA  PHE   285      49.810  41.547  44.441  1.00  0.00           H  
ATOM   1970  CB  PHE   285      49.223  42.358  42.575  1.00  0.00           C  
ATOM   1971  HB2 PHE   285      49.210  43.274  41.984  1.00  0.00           H  
ATOM   1972  HB3 PHE   285      49.821  41.590  42.084  1.00  0.00           H  
ATOM   1973  CG  PHE   285      47.773  41.914  42.605  1.00  0.00           C  
ATOM   1974  CD1 PHE   285      47.421  40.616  42.865  1.00  0.00           C  
ATOM   1975  HD1 PHE   285      48.261  39.979  43.099  1.00  0.00           H  
ATOM   1976  CE1 PHE   285      46.136  40.148  42.826  1.00  0.00           C  
ATOM   1977  HE1 PHE   285      46.016  39.082  42.954  1.00  0.00           H  
ATOM   1978  CZ  PHE   285      45.132  41.064  42.446  1.00  0.00           C  
ATOM   1979  HZ  PHE   285      44.095  40.762  42.449  1.00  0.00           H  
ATOM   1980  CE2 PHE   285      45.475  42.398  42.110  1.00  0.00           C  
ATOM   1981  HE2 PHE   285      44.673  43.097  41.922  1.00  0.00           H  
ATOM   1982  CD2 PHE   285      46.800  42.840  42.191  1.00  0.00           C  
ATOM   1983  HD2 PHE   285      46.984  43.850  41.856  1.00  0.00           H  
ATOM   1984  C   PHE   285      51.272  42.940  44.039  1.00  0.00           C  
ATOM   1985  O   PHE   285      51.936  43.041  42.980  1.00  0.00           O  
ATOM   1986  N   VAL   286      51.765  43.200  45.239  1.00  0.00           N  
ATOM   1987  H   VAL   286      51.170  43.022  46.036  1.00  0.00           H  
ATOM   1988  CA  VAL   286      53.174  43.585  45.606  1.00  0.00           C  
ATOM   1989  HA  VAL   286      53.836  43.123  44.874  1.00  0.00           H  
ATOM   1990  CB  VAL   286      53.353  45.109  45.592  1.00  0.00           C  
ATOM   1991  HB  VAL   286      52.928  45.472  44.657  1.00  0.00           H  
ATOM   1992  CG1 VAL   286      52.653  45.720  46.788  1.00  0.00           C  
ATOM   1993 HG11 VAL   286      51.576  45.555  46.777  1.00  0.00           H  
ATOM   1994 HG12 VAL   286      53.044  45.430  47.763  1.00  0.00           H  
ATOM   1995 HG13 VAL   286      52.858  46.790  46.749  1.00  0.00           H  
ATOM   1996  CG2 VAL   286      54.791  45.501  45.641  1.00  0.00           C  
ATOM   1997 HG21 VAL   286      54.896  46.585  45.609  1.00  0.00           H  
ATOM   1998 HG22 VAL   286      55.389  45.219  46.508  1.00  0.00           H  
ATOM   1999 HG23 VAL   286      55.320  45.278  44.714  1.00  0.00           H  
ATOM   2000  C   VAL   286      53.671  42.916  47.007  1.00  0.00           C  
ATOM   2001  O   VAL   286      54.771  42.349  47.064  1.00  0.00           O  
ATOM   2002  N   CYS   287      52.754  42.727  47.982  1.00  0.00           N  
ATOM   2003  H   CYS   287      51.852  43.147  47.812  1.00  0.00           H  
ATOM   2004  CA  CYS   287      52.929  42.035  49.301  1.00  0.00           C  
ATOM   2005  HA  CYS   287      53.682  42.627  49.821  1.00  0.00           H  
ATOM   2006  CB  CYS   287      51.598  42.120  50.083  1.00  0.00           C  
ATOM   2007  HB2 CYS   287      51.230  43.112  50.344  1.00  0.00           H  
ATOM   2008  HB3 CYS   287      50.815  41.535  49.600  1.00  0.00           H  
ATOM   2009  SG  CYS   287      51.898  41.370  51.707  1.00  0.00           S  
ATOM   2010  HG  CYS   287      52.530  42.413  52.252  1.00  0.00           H  
ATOM   2011  C   CYS   287      53.480  40.603  49.230  1.00  0.00           C  
ATOM   2012  O   CYS   287      54.476  40.352  49.932  1.00  0.00           O  
ATOM   2013  N   HIE   288      52.941  39.678  48.393  1.00  0.00           N  
ATOM   2014  H   HIE   288      52.143  39.822  47.791  1.00  0.00           H  
ATOM   2015  CA  HIE   288      53.560  38.323  48.308  1.00  0.00           C  
ATOM   2016  HA  HIE   288      53.689  37.803  49.257  1.00  0.00           H  
ATOM   2017  CB  HIE   288      52.734  37.500  47.322  1.00  0.00           C  
ATOM   2018  HB2 HIE   288      53.104  36.477  47.268  1.00  0.00           H  
ATOM   2019  HB3 HIE   288      51.738  37.426  47.758  1.00  0.00           H  
ATOM   2020  CG  HIE   288      52.473  37.988  45.955  1.00  0.00           C  
ATOM   2021  ND1 HIE   288      51.893  39.225  45.626  1.00  0.00           N  
ATOM   2022  CE1 HIE   288      51.844  39.242  44.277  1.00  0.00           C  
ATOM   2023  HE1 HIE   288      51.375  39.953  43.612  1.00  0.00           H  
ATOM   2024  NE2 HIE   288      52.221  38.072  43.837  1.00  0.00           N  
ATOM   2025  HE2 HIE   288      52.227  37.839  42.854  1.00  0.00           H  
ATOM   2026  CD2 HIE   288      52.556  37.209  44.888  1.00  0.00           C  
ATOM   2027  HD2 HIE   288      52.852  36.171  44.852  1.00  0.00           H  
ATOM   2028  C   HIE   288      54.955  38.358  47.739  1.00  0.00           C  
ATOM   2029  O   HIE   288      55.684  37.440  48.076  1.00  0.00           O  
ATOM   2030  N   TYR   289      55.427  39.364  46.966  1.00  0.00           N  
ATOM   2031  H   TYR   289      54.771  40.076  46.679  1.00  0.00           H  
ATOM   2032  CA  TYR   289      56.888  39.335  46.511  1.00  0.00           C  
ATOM   2033  HA  TYR   289      57.068  38.346  46.090  1.00  0.00           H  
ATOM   2034  CB  TYR   289      57.196  40.483  45.465  1.00  0.00           C  
ATOM   2035  HB2 TYR   289      57.287  41.404  46.041  1.00  0.00           H  
ATOM   2036  HB3 TYR   289      58.182  40.218  45.084  1.00  0.00           H  
ATOM   2037  CG  TYR   289      56.262  40.573  44.295  1.00  0.00           C  
ATOM   2038  CD1 TYR   289      55.770  39.443  43.640  1.00  0.00           C  
ATOM   2039  HD1 TYR   289      56.116  38.489  44.010  1.00  0.00           H  
ATOM   2040  CE1 TYR   289      54.884  39.608  42.596  1.00  0.00           C  
ATOM   2041  HE1 TYR   289      54.531  38.708  42.113  1.00  0.00           H  
ATOM   2042  CZ  TYR   289      54.398  40.897  42.171  1.00  0.00           C  
ATOM   2043  OH  TYR   289      53.333  41.129  41.293  1.00  0.00           O  
ATOM   2044  HH  TYR   289      52.664  40.448  41.190  1.00  0.00           H  
ATOM   2045  CE2 TYR   289      55.022  42.027  42.764  1.00  0.00           C  
ATOM   2046  HE2 TYR   289      54.853  43.031  42.406  1.00  0.00           H  
ATOM   2047  CD2 TYR   289      55.874  41.876  43.839  1.00  0.00           C  
ATOM   2048  HD2 TYR   289      56.298  42.698  44.396  1.00  0.00           H  
ATOM   2049  C   TYR   289      57.861  39.429  47.668  1.00  0.00           C  
ATOM   2050  O   TYR   289      58.858  38.710  47.747  1.00  0.00           O  
ATOM   2051  N   SER   290      57.603  40.296  48.659  1.00  0.00           N  
ATOM   2052  H   SER   290      56.818  40.920  48.538  1.00  0.00           H  
ATOM   2053  CA  SER   290      58.311  40.419  49.908  1.00  0.00           C  
ATOM   2054  HA  SER   290      59.335  40.605  49.584  1.00  0.00           H  
ATOM   2055  CB  SER   290      57.741  41.558  50.721  1.00  0.00           C  
ATOM   2056  HB2 SER   290      58.426  41.875  51.506  1.00  0.00           H  
ATOM   2057  HB3 SER   290      57.609  42.400  50.041  1.00  0.00           H  
ATOM   2058  OG  SER   290      56.519  41.257  51.357  1.00  0.00           O  
ATOM   2059  HG  SER   290      55.823  40.928  50.783  1.00  0.00           H  
ATOM   2060  C   SER   290      58.476  39.143  50.773  1.00  0.00           C  
ATOM   2061  O   SER   290      59.388  39.026  51.495  1.00  0.00           O  
ATOM   2062  N   PHE   291      57.610  38.105  50.604  1.00  0.00           N  
ATOM   2063  H   PHE   291      56.891  38.181  49.899  1.00  0.00           H  
ATOM   2064  CA  PHE   291      57.679  36.840  51.366  1.00  0.00           C  
ATOM   2065  HA  PHE   291      58.069  37.066  52.358  1.00  0.00           H  
ATOM   2066  CB  PHE   291      56.317  36.279  51.559  1.00  0.00           C  
ATOM   2067  HB2 PHE   291      55.859  36.425  50.581  1.00  0.00           H  
ATOM   2068  HB3 PHE   291      56.579  35.247  51.791  1.00  0.00           H  
ATOM   2069  CG  PHE   291      55.469  36.917  52.584  1.00  0.00           C  
ATOM   2070  CD1 PHE   291      54.877  38.188  52.488  1.00  0.00           C  
ATOM   2071  HD1 PHE   291      55.039  38.856  51.655  1.00  0.00           H  
ATOM   2072  CE1 PHE   291      53.997  38.599  53.572  1.00  0.00           C  
ATOM   2073  HE1 PHE   291      53.384  39.488  53.594  1.00  0.00           H  
ATOM   2074  CZ  PHE   291      53.854  37.812  54.705  1.00  0.00           C  
ATOM   2075  HZ  PHE   291      53.380  38.153  55.613  1.00  0.00           H  
ATOM   2076  CE2 PHE   291      54.515  36.566  54.779  1.00  0.00           C  
ATOM   2077  HE2 PHE   291      54.351  35.986  55.675  1.00  0.00           H  
ATOM   2078  CD2 PHE   291      55.255  36.085  53.712  1.00  0.00           C  
ATOM   2079  HD2 PHE   291      55.726  35.114  53.674  1.00  0.00           H  
ATOM   2080  C   PHE   291      58.713  35.802  50.815  1.00  0.00           C  
ATOM   2081  O   PHE   291      58.717  34.605  51.091  1.00  0.00           O  
ATOM   2082  N   GLU   292      59.679  36.321  50.107  1.00  0.00           N  
ATOM   2083  H   GLU   292      59.570  37.262  49.756  1.00  0.00           H  
ATOM   2084  CA  GLU   292      61.031  35.647  49.909  1.00  0.00           C  
ATOM   2085  HA  GLU   292      60.857  34.705  49.389  1.00  0.00           H  
ATOM   2086  CB  GLU   292      61.946  36.636  49.090  1.00  0.00           C  
ATOM   2087  HB2 GLU   292      61.550  36.681  48.076  1.00  0.00           H  
ATOM   2088  HB3 GLU   292      61.967  37.617  49.564  1.00  0.00           H  
ATOM   2089  CG  GLU   292      63.372  35.980  49.004  1.00  0.00           C  
ATOM   2090  HG2 GLU   292      63.888  36.294  49.911  1.00  0.00           H  
ATOM   2091  HG3 GLU   292      63.303  34.904  48.847  1.00  0.00           H  
ATOM   2092  CD  GLU   292      64.087  36.544  47.784  1.00  0.00           C  
ATOM   2093  OE1 GLU   292      64.291  37.789  47.805  1.00  0.00           O  
ATOM   2094  OE2 GLU   292      64.614  35.881  46.853  1.00  0.00           O1-
ATOM   2095  C   GLU   292      61.708  35.300  51.266  1.00  0.00           C  
ATOM   2096  O   GLU   292      62.284  34.239  51.404  1.00  0.00           O  
ATOM   2097  N   SER   293      61.566  36.103  52.287  1.00  0.00           N  
ATOM   2098  H   SER   293      61.170  37.023  52.152  1.00  0.00           H  
ATOM   2099  CA  SER   293      62.282  36.059  53.518  1.00  0.00           C  
ATOM   2100  HA  SER   293      62.347  35.039  53.898  1.00  0.00           H  
ATOM   2101  CB  SER   293      63.711  36.546  53.330  1.00  0.00           C  
ATOM   2102  HB2 SER   293      64.198  35.922  52.580  1.00  0.00           H  
ATOM   2103  HB3 SER   293      63.612  37.578  52.991  1.00  0.00           H  
ATOM   2104  OG  SER   293      64.401  36.379  54.542  1.00  0.00           O  
ATOM   2105  HG  SER   293      64.619  37.197  54.994  1.00  0.00           H  
ATOM   2106  C   SER   293      61.550  36.966  54.557  1.00  0.00           C  
ATOM   2107  O   SER   293      60.925  37.895  54.118  1.00  0.00           O  
ATOM   2108  N   TYR   294      61.634  36.803  55.904  1.00  0.00           N  
ATOM   2109  H   TYR   294      62.251  36.057  56.191  1.00  0.00           H  
ATOM   2110  CA  TYR   294      60.898  37.611  56.869  1.00  0.00           C  
ATOM   2111  HA  TYR   294      59.859  37.508  56.556  1.00  0.00           H  
ATOM   2112  CB  TYR   294      61.108  37.079  58.308  1.00  0.00           C  
ATOM   2113  HB2 TYR   294      60.523  36.179  58.497  1.00  0.00           H  
ATOM   2114  HB3 TYR   294      62.166  36.889  58.490  1.00  0.00           H  
ATOM   2115  CG  TYR   294      60.693  38.001  59.451  1.00  0.00           C  
ATOM   2116  CD1 TYR   294      59.347  38.239  59.751  1.00  0.00           C  
ATOM   2117  HD1 TYR   294      58.531  37.802  59.195  1.00  0.00           H  
ATOM   2118  CE1 TYR   294      58.939  39.088  60.822  1.00  0.00           C  
ATOM   2119  HE1 TYR   294      57.876  39.103  61.010  1.00  0.00           H  
ATOM   2120  CZ  TYR   294      59.908  39.677  61.627  1.00  0.00           C  
ATOM   2121  OH  TYR   294      59.599  40.460  62.753  1.00  0.00           O  
ATOM   2122  HH  TYR   294      58.696  40.240  62.994  1.00  0.00           H  
ATOM   2123  CE2 TYR   294      61.229  39.574  61.272  1.00  0.00           C  
ATOM   2124  HE2 TYR   294      61.944  40.113  61.877  1.00  0.00           H  
ATOM   2125  CD2 TYR   294      61.644  38.671  60.227  1.00  0.00           C  
ATOM   2126  HD2 TYR   294      62.690  38.478  60.038  1.00  0.00           H  
ATOM   2127  C   TYR   294      61.237  39.162  56.914  1.00  0.00           C  
ATOM   2128  O   TYR   294      60.342  39.904  57.204  1.00  0.00           O  
ATOM   2129  N   GLU   295      62.513  39.608  56.754  1.00  0.00           N  
ATOM   2130  H   GLU   295      63.193  38.920  56.464  1.00  0.00           H  
ATOM   2131  CA  GLU   295      62.892  40.970  56.876  1.00  0.00           C  
ATOM   2132  HA  GLU   295      62.310  41.406  57.688  1.00  0.00           H  
ATOM   2133  CB  GLU   295      64.413  41.053  57.229  1.00  0.00           C  
ATOM   2134  HB2 GLU   295      64.660  42.002  57.706  1.00  0.00           H  
ATOM   2135  HB3 GLU   295      64.657  40.312  57.989  1.00  0.00           H  
ATOM   2136  CG  GLU   295      65.463  40.948  56.085  1.00  0.00           C  
ATOM   2137  HG2 GLU   295      65.366  41.798  55.409  1.00  0.00           H  
ATOM   2138  HG3 GLU   295      66.439  40.976  56.570  1.00  0.00           H  
ATOM   2139  CD  GLU   295      65.234  39.605  55.321  1.00  0.00           C  
ATOM   2140  OE1 GLU   295      64.962  38.522  55.866  1.00  0.00           O  
ATOM   2141  OE2 GLU   295      65.591  39.669  54.114  1.00  0.00           O1-
ATOM   2142  C   GLU   295      62.420  41.768  55.669  1.00  0.00           C  
ATOM   2143  O   GLU   295      62.294  42.989  55.879  1.00  0.00           O  
ATOM   2144  N   GLN   296      62.152  41.177  54.476  1.00  0.00           N  
ATOM   2145  H   GLN   296      62.165  40.177  54.337  1.00  0.00           H  
ATOM   2146  CA  GLN   296      61.399  41.858  53.501  1.00  0.00           C  
ATOM   2147  HA  GLN   296      61.839  42.840  53.330  1.00  0.00           H  
ATOM   2148  CB  GLN   296      61.537  41.116  52.206  1.00  0.00           C  
ATOM   2149  HB2 GLN   296      61.186  40.123  52.488  1.00  0.00           H  
ATOM   2150  HB3 GLN   296      60.838  41.398  51.417  1.00  0.00           H  
ATOM   2151  CG  GLN   296      62.901  41.002  51.586  1.00  0.00           C  
ATOM   2152  HG2 GLN   296      63.340  41.949  51.274  1.00  0.00           H  
ATOM   2153  HG3 GLN   296      63.632  40.496  52.217  1.00  0.00           H  
ATOM   2154  CD  GLN   296      62.861  40.129  50.303  1.00  0.00           C  
ATOM   2155  OE1 GLN   296      62.112  40.300  49.375  1.00  0.00           O  
ATOM   2156  NE2 GLN   296      63.870  39.275  50.129  1.00  0.00           N  
ATOM   2157 HE21 GLN   296      63.953  38.735  49.279  1.00  0.00           H  
ATOM   2158 HE22 GLN   296      64.479  39.024  50.895  1.00  0.00           H  
ATOM   2159  C   GLN   296      59.960  42.156  53.901  1.00  0.00           C  
ATOM   2160  O   GLN   296      59.470  43.307  53.894  1.00  0.00           O  
ATOM   2161  N   ALA   297      59.292  41.119  54.340  1.00  0.00           N  
ATOM   2162  H   ALA   297      59.688  40.205  54.509  1.00  0.00           H  
ATOM   2163  CA  ALA   297      57.819  41.192  54.588  1.00  0.00           C  
ATOM   2164  HA  ALA   297      57.313  41.528  53.683  1.00  0.00           H  
ATOM   2165  CB  ALA   297      57.393  39.797  54.752  1.00  0.00           C  
ATOM   2166  HB1 ALA   297      56.393  39.733  55.182  1.00  0.00           H  
ATOM   2167  HB2 ALA   297      57.324  39.371  53.750  1.00  0.00           H  
ATOM   2168  HB3 ALA   297      58.155  39.348  55.389  1.00  0.00           H  
ATOM   2169  C   ALA   297      57.460  42.223  55.676  1.00  0.00           C  
ATOM   2170  O   ALA   297      56.532  42.955  55.433  1.00  0.00           O  
ATOM   2171  N   ASP   298      58.237  42.261  56.714  1.00  0.00           N  
ATOM   2172  H   ASP   298      58.891  41.492  56.703  1.00  0.00           H  
ATOM   2173  CA  ASP   298      58.264  43.167  57.854  1.00  0.00           C  
ATOM   2174  HA  ASP   298      57.211  43.196  58.137  1.00  0.00           H  
ATOM   2175  CB  ASP   298      58.985  42.507  59.022  1.00  0.00           C  
ATOM   2176  HB2 ASP   298      58.690  41.459  59.068  1.00  0.00           H  
ATOM   2177  HB3 ASP   298      60.019  42.430  58.686  1.00  0.00           H  
ATOM   2178  CG  ASP   298      58.846  43.143  60.451  1.00  0.00           C  
ATOM   2179  OD1 ASP   298      57.717  43.527  60.814  1.00  0.00           O  
ATOM   2180  OD2 ASP   298      59.836  43.218  61.133  1.00  0.00           O1-
ATOM   2181  C   ASP   298      58.718  44.564  57.529  1.00  0.00           C  
ATOM   2182  O   ASP   298      58.140  45.523  58.009  1.00  0.00           O  
ATOM   2183  N   MET   299      59.657  44.766  56.584  1.00  0.00           N  
ATOM   2184  H   MET   299      59.988  43.974  56.052  1.00  0.00           H  
ATOM   2185  CA  MET   299      60.053  46.116  56.112  1.00  0.00           C  
ATOM   2186  HA  MET   299      60.222  46.740  56.989  1.00  0.00           H  
ATOM   2187  CB  MET   299      61.402  46.046  55.383  1.00  0.00           C  
ATOM   2188  HB2 MET   299      62.135  45.766  56.141  1.00  0.00           H  
ATOM   2189  HB3 MET   299      61.177  45.358  54.568  1.00  0.00           H  
ATOM   2190  CG  MET   299      61.764  47.411  54.776  1.00  0.00           C  
ATOM   2191  HG2 MET   299      62.724  47.407  54.260  1.00  0.00           H  
ATOM   2192  HG3 MET   299      61.014  47.684  54.034  1.00  0.00           H  
ATOM   2193  SD  MET   299      61.885  48.624  56.050  1.00  0.00           S  
ATOM   2194  CE  MET   299      63.724  48.814  55.958  1.00  0.00           C  
ATOM   2195  HE1 MET   299      64.196  47.834  56.029  1.00  0.00           H  
ATOM   2196  HE2 MET   299      64.025  49.328  55.045  1.00  0.00           H  
ATOM   2197  HE3 MET   299      64.094  49.570  56.650  1.00  0.00           H  
ATOM   2198  C   MET   299      58.912  46.671  55.273  1.00  0.00           C  
ATOM   2199  O   MET   299      58.671  47.857  55.203  1.00  0.00           O  
ATOM   2200  N   MET   300      58.243  45.830  54.454  1.00  0.00           N  
ATOM   2201  H   MET   300      58.463  44.845  54.505  1.00  0.00           H  
ATOM   2202  CA  MET   300      57.203  46.264  53.581  1.00  0.00           C  
ATOM   2203  HA  MET   300      57.443  47.209  53.091  1.00  0.00           H  
ATOM   2204  CB  MET   300      56.999  45.231  52.451  1.00  0.00           C  
ATOM   2205  HB2 MET   300      57.885  45.149  51.821  1.00  0.00           H  
ATOM   2206  HB3 MET   300      56.957  44.254  52.933  1.00  0.00           H  
ATOM   2207  CG  MET   300      55.699  45.493  51.686  1.00  0.00           C  
ATOM   2208  HG2 MET   300      54.852  45.230  52.320  1.00  0.00           H  
ATOM   2209  HG3 MET   300      55.641  46.545  51.407  1.00  0.00           H  
ATOM   2210  SD  MET   300      55.420  44.617  50.065  1.00  0.00           S  
ATOM   2211  CE  MET   300      56.736  45.403  49.060  1.00  0.00           C  
ATOM   2212  HE1 MET   300      57.763  45.234  49.385  1.00  0.00           H  
ATOM   2213  HE2 MET   300      56.685  44.952  48.069  1.00  0.00           H  
ATOM   2214  HE3 MET   300      56.461  46.457  49.023  1.00  0.00           H  
ATOM   2215  C   MET   300      55.904  46.607  54.346  1.00  0.00           C  
ATOM   2216  O   MET   300      55.202  47.554  54.016  1.00  0.00           O  
ATOM   2217  N   LEU   301      55.722  45.917  55.494  1.00  0.00           N  
ATOM   2218  H   LEU   301      56.428  45.251  55.773  1.00  0.00           H  
ATOM   2219  CA  LEU   301      54.693  46.255  56.511  1.00  0.00           C  
ATOM   2220  HA  LEU   301      53.757  46.446  55.985  1.00  0.00           H  
ATOM   2221  CB  LEU   301      54.479  45.077  57.420  1.00  0.00           C  
ATOM   2222  HB2 LEU   301      55.437  44.696  57.774  1.00  0.00           H  
ATOM   2223  HB3 LEU   301      53.830  45.363  58.248  1.00  0.00           H  
ATOM   2224  CG  LEU   301      53.631  43.932  56.670  1.00  0.00           C  
ATOM   2225  HG  LEU   301      54.046  43.748  55.679  1.00  0.00           H  
ATOM   2226  CD1 LEU   301      53.869  42.634  57.463  1.00  0.00           C  
ATOM   2227 HD11 LEU   301      53.145  41.913  57.083  1.00  0.00           H  
ATOM   2228 HD12 LEU   301      54.905  42.372  57.252  1.00  0.00           H  
ATOM   2229 HD13 LEU   301      53.678  42.836  58.517  1.00  0.00           H  
ATOM   2230  CD2 LEU   301      52.109  44.210  56.501  1.00  0.00           C  
ATOM   2231 HD21 LEU   301      51.612  44.145  57.469  1.00  0.00           H  
ATOM   2232 HD22 LEU   301      51.954  45.244  56.193  1.00  0.00           H  
ATOM   2233 HD23 LEU   301      51.592  43.593  55.766  1.00  0.00           H  
ATOM   2234  C   LEU   301      55.149  47.520  57.335  1.00  0.00           C  
ATOM   2235  O   LEU   301      54.302  48.319  57.626  1.00  0.00           O  
ATOM   2236  N   ARG   302      56.377  47.796  57.686  1.00  0.00           N  
ATOM   2237  H   ARG   302      57.036  47.032  57.731  1.00  0.00           H  
ATOM   2238  CA  ARG   302      56.794  48.982  58.445  1.00  0.00           C  
ATOM   2239  HA  ARG   302      56.164  49.105  59.326  1.00  0.00           H  
ATOM   2240  CB  ARG   302      58.333  48.926  58.889  1.00  0.00           C  
ATOM   2241  HB2 ARG   302      58.529  48.074  59.540  1.00  0.00           H  
ATOM   2242  HB3 ARG   302      59.017  48.543  58.131  1.00  0.00           H  
ATOM   2243  CG  ARG   302      58.890  50.150  59.552  1.00  0.00           C  
ATOM   2244  HG2 ARG   302      58.549  51.007  58.972  1.00  0.00           H  
ATOM   2245  HG3 ARG   302      58.620  50.199  60.607  1.00  0.00           H  
ATOM   2246  CD  ARG   302      60.357  50.144  59.678  1.00  0.00           C  
ATOM   2247  HD2 ARG   302      60.695  49.317  60.303  1.00  0.00           H  
ATOM   2248  HD3 ARG   302      60.802  49.969  58.698  1.00  0.00           H  
ATOM   2249  NE  ARG   302      60.896  51.438  60.260  1.00  0.00           N  
ATOM   2250  HE  ARG   302      60.222  52.140  60.532  1.00  0.00           H  
ATOM   2251  CZ  ARG   302      62.209  51.697  60.511  1.00  0.00           C  
ATOM   2252  NH1 ARG   302      62.544  52.901  60.877  1.00  0.00           N1+
ATOM   2253 HH11 ARG   302      63.528  53.008  61.075  1.00  0.00           H  
ATOM   2254 HH12 ARG   302      62.005  53.726  60.659  1.00  0.00           H  
ATOM   2255  NH2 ARG   302      63.131  50.819  60.538  1.00  0.00           N  
ATOM   2256 HH21 ARG   302      63.000  49.886  60.176  1.00  0.00           H  
ATOM   2257 HH22 ARG   302      64.053  51.099  60.840  1.00  0.00           H  
ATOM   2258  C   ARG   302      56.629  50.153  57.553  1.00  0.00           C  
ATOM   2259  O   ARG   302      55.849  51.073  57.881  1.00  0.00           O  
ATOM   2260  N   ASN   303      57.146  50.150  56.299  1.00  0.00           N  
ATOM   2261  H   ASN   303      57.508  49.268  55.967  1.00  0.00           H  
ATOM   2262  CA  ASN   303      56.883  51.279  55.394  1.00  0.00           C  
ATOM   2263  HA  ASN   303      57.308  52.162  55.871  1.00  0.00           H  
ATOM   2264  CB  ASN   303      57.542  51.029  53.976  1.00  0.00           C  
ATOM   2265  HB2 ASN   303      57.316  50.001  53.693  1.00  0.00           H  
ATOM   2266  HB3 ASN   303      57.171  51.677  53.181  1.00  0.00           H  
ATOM   2267  CG  ASN   303      59.044  51.303  54.024  1.00  0.00           C  
ATOM   2268  OD1 ASN   303      59.612  52.193  54.675  1.00  0.00           O  
ATOM   2269  ND2 ASN   303      59.775  50.520  53.336  1.00  0.00           N  
ATOM   2270 HD21 ASN   303      60.716  50.875  53.240  1.00  0.00           H  
ATOM   2271 HD22 ASN   303      59.432  49.587  53.155  1.00  0.00           H  
ATOM   2272  C   ASN   303      55.424  51.552  55.108  1.00  0.00           C  
ATOM   2273  O   ASN   303      55.080  52.735  55.080  1.00  0.00           O  
ATOM   2274  N   ALA   304      54.634  50.444  54.989  1.00  0.00           N  
ATOM   2275  H   ALA   304      55.055  49.537  55.131  1.00  0.00           H  
ATOM   2276  CA  ALA   304      53.161  50.600  54.906  1.00  0.00           C  
ATOM   2277  HA  ALA   304      52.968  51.398  54.189  1.00  0.00           H  
ATOM   2278  CB  ALA   304      52.574  49.253  54.423  1.00  0.00           C  
ATOM   2279  HB1 ALA   304      52.556  48.675  55.347  1.00  0.00           H  
ATOM   2280  HB2 ALA   304      51.512  49.358  54.200  1.00  0.00           H  
ATOM   2281  HB3 ALA   304      53.112  48.808  53.586  1.00  0.00           H  
ATOM   2282  C   ALA   304      52.420  51.036  56.218  1.00  0.00           C  
ATOM   2283  O   ALA   304      51.439  51.756  56.067  1.00  0.00           O  
ATOM   2284  N   CYS   305      52.867  50.761  57.396  1.00  0.00           N  
ATOM   2285  H   CYS   305      53.757  50.285  57.409  1.00  0.00           H  
ATOM   2286  CA  CYS   305      52.019  51.006  58.584  1.00  0.00           C  
ATOM   2287  HA  CYS   305      51.093  51.440  58.208  1.00  0.00           H  
ATOM   2288  CB  CYS   305      51.676  49.623  59.301  1.00  0.00           C  
ATOM   2289  HB2 CYS   305      52.598  49.227  59.728  1.00  0.00           H  
ATOM   2290  HB3 CYS   305      50.901  49.808  60.045  1.00  0.00           H  
ATOM   2291  SG  CYS   305      51.098  48.442  58.069  1.00  0.00           S  
ATOM   2292  HG  CYS   305      52.322  48.310  57.550  1.00  0.00           H  
ATOM   2293  C   CYS   305      52.635  52.026  59.556  1.00  0.00           C  
ATOM   2294  O   CYS   305      51.883  52.601  60.377  1.00  0.00           O  
ATOM   2295  N   GLU   306      53.945  52.258  59.663  1.00  0.00           N  
ATOM   2296  H   GLU   306      54.476  51.606  59.106  1.00  0.00           H  
ATOM   2297  CA  GLU   306      54.523  53.274  60.608  1.00  0.00           C  
ATOM   2298  HA  GLU   306      54.325  52.957  61.633  1.00  0.00           H  
ATOM   2299  CB  GLU   306      56.065  53.273  60.390  1.00  0.00           C  
ATOM   2300  HB2 GLU   306      56.403  52.238  60.430  1.00  0.00           H  
ATOM   2301  HB3 GLU   306      56.215  53.642  59.376  1.00  0.00           H  
ATOM   2302  CG  GLU   306      56.825  54.229  61.312  1.00  0.00           C  
ATOM   2303  HG2 GLU   306      56.788  55.209  60.837  1.00  0.00           H  
ATOM   2304  HG3 GLU   306      56.255  54.296  62.238  1.00  0.00           H  
ATOM   2305  CD  GLU   306      58.268  53.782  61.587  1.00  0.00           C  
ATOM   2306  OE1 GLU   306      59.105  53.629  60.665  1.00  0.00           O  
ATOM   2307  OE2 GLU   306      58.629  53.580  62.744  1.00  0.00           O1-
ATOM   2308  C   GLU   306      53.928  54.696  60.511  1.00  0.00           C  
ATOM   2309  O   GLU   306      53.652  55.277  61.561  1.00  0.00           O  
ATOM   2310  N   ARG   307      53.794  55.118  59.257  1.00  0.00           N  
ATOM   2311  H   ARG   307      53.923  54.388  58.571  1.00  0.00           H  
ATOM   2312  CA  ARG   307      53.374  56.488  58.857  1.00  0.00           C  
ATOM   2313  HA  ARG   307      53.453  57.112  59.746  1.00  0.00           H  
ATOM   2314  CB  ARG   307      54.338  56.993  57.768  1.00  0.00           C  
ATOM   2315  HB2 ARG   307      55.357  56.749  58.066  1.00  0.00           H  
ATOM   2316  HB3 ARG   307      54.098  56.464  56.846  1.00  0.00           H  
ATOM   2317  CG  ARG   307      54.371  58.522  57.637  1.00  0.00           C  
ATOM   2318  HG2 ARG   307      54.952  58.717  56.736  1.00  0.00           H  
ATOM   2319  HG3 ARG   307      53.377  58.954  57.517  1.00  0.00           H  
ATOM   2320  CD  ARG   307      54.953  59.254  58.797  1.00  0.00           C  
ATOM   2321  HD2 ARG   307      54.272  59.148  59.642  1.00  0.00           H  
ATOM   2322  HD3 ARG   307      55.843  58.686  59.064  1.00  0.00           H  
ATOM   2323  NE  ARG   307      55.208  60.616  58.430  1.00  0.00           N  
ATOM   2324  HE  ARG   307      54.613  60.987  57.703  1.00  0.00           H  
ATOM   2325  CZ  ARG   307      55.911  61.495  59.093  1.00  0.00           C  
ATOM   2326  NH1 ARG   307      56.263  61.417  60.347  1.00  0.00           N1+
ATOM   2327 HH11 ARG   307      56.978  62.045  60.686  1.00  0.00           H  
ATOM   2328 HH12 ARG   307      55.977  60.634  60.916  1.00  0.00           H  
ATOM   2329  NH2 ARG   307      56.327  62.590  58.473  1.00  0.00           N  
ATOM   2330 HH21 ARG   307      56.214  62.646  57.471  1.00  0.00           H  
ATOM   2331 HH22 ARG   307      56.683  63.372  59.004  1.00  0.00           H  
ATOM   2332  C   ARG   307      51.904  56.606  58.378  1.00  0.00           C  
ATOM   2333  O   ARG   307      51.385  57.694  58.135  1.00  0.00           O  
ATOM   2334  N   LEU   308      51.102  55.530  58.486  1.00  0.00           N  
ATOM   2335  H   LEU   308      51.637  54.716  58.754  1.00  0.00           H  
ATOM   2336  CA  LEU   308      49.696  55.491  58.668  1.00  0.00           C  
ATOM   2337  HA  LEU   308      49.280  56.067  57.842  1.00  0.00           H  
ATOM   2338  CB  LEU   308      49.200  54.049  58.473  1.00  0.00           C  
ATOM   2339  HB2 LEU   308      49.708  53.706  57.571  1.00  0.00           H  
ATOM   2340  HB3 LEU   308      49.553  53.424  59.293  1.00  0.00           H  
ATOM   2341  CG  LEU   308      47.688  53.946  58.295  1.00  0.00           C  
ATOM   2342  HG  LEU   308      47.093  54.447  59.059  1.00  0.00           H  
ATOM   2343  CD1 LEU   308      47.243  54.372  56.863  1.00  0.00           C  
ATOM   2344 HD11 LEU   308      46.158  54.445  56.793  1.00  0.00           H  
ATOM   2345 HD12 LEU   308      47.614  55.383  56.693  1.00  0.00           H  
ATOM   2346 HD13 LEU   308      47.686  53.759  56.078  1.00  0.00           H  
ATOM   2347  CD2 LEU   308      47.438  52.402  58.275  1.00  0.00           C  
ATOM   2348 HD21 LEU   308      47.911  51.821  59.067  1.00  0.00           H  
ATOM   2349 HD22 LEU   308      46.361  52.243  58.241  1.00  0.00           H  
ATOM   2350 HD23 LEU   308      47.787  51.893  57.377  1.00  0.00           H  
ATOM   2351  C   LEU   308      49.341  56.104  59.969  1.00  0.00           C  
ATOM   2352  O   LEU   308      49.781  55.674  61.007  1.00  0.00           O  
ATOM   2353  N   SER   309      48.542  57.152  59.901  1.00  0.00           N  
ATOM   2354  H   SER   309      48.151  57.390  59.001  1.00  0.00           H  
ATOM   2355  CA  SER   309      48.001  57.949  61.023  1.00  0.00           C  
ATOM   2356  HA  SER   309      48.794  58.321  61.671  1.00  0.00           H  
ATOM   2357  CB  SER   309      47.215  59.186  60.448  1.00  0.00           C  
ATOM   2358  HB2 SER   309      47.013  59.811  61.318  1.00  0.00           H  
ATOM   2359  HB3 SER   309      47.884  59.789  59.834  1.00  0.00           H  
ATOM   2360  OG  SER   309      46.047  58.808  59.753  1.00  0.00           O  
ATOM   2361  HG  SER   309      46.251  58.505  58.865  1.00  0.00           H  
ATOM   2362  C   SER   309      47.068  56.968  61.822  1.00  0.00           C  
ATOM   2363  O   SER   309      46.527  56.054  61.214  1.00  0.00           O  
ATOM   2364  N   PRO   310      46.890  57.141  63.156  1.00  0.00           N  
ATOM   2365  CD  PRO   310      47.334  58.330  63.930  1.00  0.00           C  
ATOM   2366  HD2 PRO   310      47.273  59.322  63.482  1.00  0.00           H  
ATOM   2367  HD3 PRO   310      48.370  58.213  64.249  1.00  0.00           H  
ATOM   2368  CG  PRO   310      46.509  58.430  65.151  1.00  0.00           C  
ATOM   2369  HG2 PRO   310      45.672  59.091  64.925  1.00  0.00           H  
ATOM   2370  HG3 PRO   310      46.993  58.932  65.989  1.00  0.00           H  
ATOM   2371  CB  PRO   310      45.979  57.010  65.402  1.00  0.00           C  
ATOM   2372  HB2 PRO   310      44.980  56.941  65.832  1.00  0.00           H  
ATOM   2373  HB3 PRO   310      46.656  56.432  66.032  1.00  0.00           H  
ATOM   2374  CA  PRO   310      46.055  56.294  64.012  1.00  0.00           C  
ATOM   2375  HA  PRO   310      46.402  55.261  64.056  1.00  0.00           H  
ATOM   2376  C   PRO   310      44.638  56.264  63.391  1.00  0.00           C  
ATOM   2377  O   PRO   310      44.063  57.265  63.087  1.00  0.00           O  
ATOM   2378  N   GLY   311      43.928  55.152  63.321  1.00  0.00           N  
ATOM   2379  H   GLY   311      44.272  54.284  63.706  1.00  0.00           H  
ATOM   2380  CA  GLY   311      42.627  55.045  62.673  1.00  0.00           C  
ATOM   2381  HA2 GLY   311      42.240  54.133  63.127  1.00  0.00           H  
ATOM   2382  HA3 GLY   311      41.994  55.858  63.028  1.00  0.00           H  
ATOM   2383  C   GLY   311      42.514  55.046  61.166  1.00  0.00           C  
ATOM   2384  O   GLY   311      41.449  54.919  60.538  1.00  0.00           O  
ATOM   2385  N   GLY   312      43.685  55.082  60.475  1.00  0.00           N  
ATOM   2386  H   GLY   312      44.585  55.317  60.871  1.00  0.00           H  
ATOM   2387  CA  GLY   312      43.771  54.675  59.032  1.00  0.00           C  
ATOM   2388  HA2 GLY   312      42.899  55.121  58.553  1.00  0.00           H  
ATOM   2389  HA3 GLY   312      44.656  55.131  58.588  1.00  0.00           H  
ATOM   2390  C   GLY   312      43.696  53.231  58.754  1.00  0.00           C  
ATOM   2391  O   GLY   312      43.393  52.423  59.664  1.00  0.00           O  
ATOM   2392  N   TYR   313      43.983  52.882  57.482  1.00  0.00           N  
ATOM   2393  H   TYR   313      44.025  53.620  56.794  1.00  0.00           H  
ATOM   2394  CA  TYR   313      43.693  51.584  56.978  1.00  0.00           C  
ATOM   2395  HA  TYR   313      43.615  50.861  57.789  1.00  0.00           H  
ATOM   2396  CB  TYR   313      42.342  51.537  56.281  1.00  0.00           C  
ATOM   2397  HB2 TYR   313      42.333  52.100  55.348  1.00  0.00           H  
ATOM   2398  HB3 TYR   313      42.226  50.484  56.021  1.00  0.00           H  
ATOM   2399  CG  TYR   313      41.196  51.960  57.115  1.00  0.00           C  
ATOM   2400  CD1 TYR   313      40.410  50.926  57.716  1.00  0.00           C  
ATOM   2401  HD1 TYR   313      40.741  49.898  57.713  1.00  0.00           H  
ATOM   2402  CE1 TYR   313      39.249  51.264  58.269  1.00  0.00           C  
ATOM   2403  HE1 TYR   313      38.719  50.518  58.842  1.00  0.00           H  
ATOM   2404  CZ  TYR   313      38.812  52.580  58.311  1.00  0.00           C  
ATOM   2405  OH  TYR   313      37.603  52.839  58.869  1.00  0.00           O  
ATOM   2406  HH  TYR   313      37.266  52.040  59.281  1.00  0.00           H  
ATOM   2407  CE2 TYR   313      39.487  53.596  57.694  1.00  0.00           C  
ATOM   2408  HE2 TYR   313      39.152  54.616  57.817  1.00  0.00           H  
ATOM   2409  CD2 TYR   313      40.778  53.312  57.184  1.00  0.00           C  
ATOM   2410  HD2 TYR   313      41.441  54.064  56.782  1.00  0.00           H  
ATOM   2411  C   TYR   313      44.746  51.103  55.903  1.00  0.00           C  
ATOM   2412  O   TYR   313      45.214  51.873  55.069  1.00  0.00           O  
ATOM   2413  N   PHE   314      45.051  49.796  56.022  1.00  0.00           N  
ATOM   2414  H   PHE   314      44.631  49.142  56.667  1.00  0.00           H  
ATOM   2415  CA  PHE   314      45.964  49.172  55.053  1.00  0.00           C  
ATOM   2416  HA  PHE   314      46.545  49.870  54.451  1.00  0.00           H  
ATOM   2417  CB  PHE   314      46.883  48.344  55.845  1.00  0.00           C  
ATOM   2418  HB2 PHE   314      47.563  49.007  56.380  1.00  0.00           H  
ATOM   2419  HB3 PHE   314      46.346  47.777  56.605  1.00  0.00           H  
ATOM   2420  CG  PHE   314      47.810  47.325  55.080  1.00  0.00           C  
ATOM   2421  CD1 PHE   314      48.937  47.740  54.315  1.00  0.00           C  
ATOM   2422  HD1 PHE   314      49.263  48.768  54.380  1.00  0.00           H  
ATOM   2423  CE1 PHE   314      49.681  46.809  53.674  1.00  0.00           C  
ATOM   2424  HE1 PHE   314      50.617  47.060  53.198  1.00  0.00           H  
ATOM   2425  CZ  PHE   314      49.335  45.420  53.708  1.00  0.00           C  
ATOM   2426  HZ  PHE   314      50.025  44.692  53.306  1.00  0.00           H  
ATOM   2427  CE2 PHE   314      48.148  44.966  54.371  1.00  0.00           C  
ATOM   2428  HE2 PHE   314      47.970  43.902  54.422  1.00  0.00           H  
ATOM   2429  CD2 PHE   314      47.409  45.942  55.069  1.00  0.00           C  
ATOM   2430  HD2 PHE   314      46.583  45.584  55.666  1.00  0.00           H  
ATOM   2431  C   PHE   314      45.050  48.364  54.172  1.00  0.00           C  
ATOM   2432  O   PHE   314      44.282  47.541  54.712  1.00  0.00           O  
ATOM   2433  N   ILE   315      45.100  48.387  52.816  1.00  0.00           N  
ATOM   2434  H   ILE   315      45.619  49.152  52.409  1.00  0.00           H  
ATOM   2435  CA  ILE   315      44.313  47.536  51.878  1.00  0.00           C  
ATOM   2436  HA  ILE   315      43.878  46.677  52.389  1.00  0.00           H  
ATOM   2437  CB  ILE   315      43.234  48.340  51.181  1.00  0.00           C  
ATOM   2438  HB  ILE   315      42.726  47.703  50.457  1.00  0.00           H  
ATOM   2439  CG2 ILE   315      41.983  48.643  52.111  1.00  0.00           C  
ATOM   2440 HG21 ILE   315      41.156  48.929  51.461  1.00  0.00           H  
ATOM   2441 HG22 ILE   315      41.598  47.795  52.677  1.00  0.00           H  
ATOM   2442 HG23 ILE   315      42.208  49.522  52.715  1.00  0.00           H  
ATOM   2443  CG1 ILE   315      43.679  49.641  50.508  1.00  0.00           C  
ATOM   2444 HG12 ILE   315      43.649  50.434  51.255  1.00  0.00           H  
ATOM   2445 HG13 ILE   315      44.671  49.600  50.059  1.00  0.00           H  
ATOM   2446  CD1 ILE   315      42.684  50.067  49.350  1.00  0.00           C  
ATOM   2447 HD11 ILE   315      41.721  50.372  49.758  1.00  0.00           H  
ATOM   2448 HD12 ILE   315      43.241  50.794  48.760  1.00  0.00           H  
ATOM   2449 HD13 ILE   315      42.600  49.223  48.665  1.00  0.00           H  
ATOM   2450  C   ILE   315      45.211  46.825  50.909  1.00  0.00           C  
ATOM   2451  O   ILE   315      46.228  47.324  50.445  1.00  0.00           O  
ATOM   2452  N   GLY   316      44.818  45.574  50.531  1.00  0.00           N  
ATOM   2453  H   GLY   316      44.098  45.103  51.060  1.00  0.00           H  
ATOM   2454  CA  GLY   316      45.611  44.717  49.623  1.00  0.00           C  
ATOM   2455  HA2 GLY   316      46.155  45.317  48.894  1.00  0.00           H  
ATOM   2456  HA3 GLY   316      46.441  44.340  50.221  1.00  0.00           H  
ATOM   2457  C   GLY   316      44.893  43.530  48.949  1.00  0.00           C  
ATOM   2458  O   GLY   316      43.810  43.136  49.413  1.00  0.00           O  
ATOM   2459  N   THR   317      45.515  43.038  47.843  1.00  0.00           N  
ATOM   2460  H   THR   317      46.426  43.422  47.640  1.00  0.00           H  
ATOM   2461  CA  THR   317      45.018  41.904  47.063  1.00  0.00           C  
ATOM   2462  HA  THR   317      44.442  41.355  47.808  1.00  0.00           H  
ATOM   2463  CB  THR   317      44.061  42.280  45.909  1.00  0.00           C  
ATOM   2464  HB  THR   317      44.658  42.758  45.131  1.00  0.00           H  
ATOM   2465  CG2 THR   317      43.296  41.170  45.258  1.00  0.00           C  
ATOM   2466 HG21 THR   317      42.538  40.738  45.910  1.00  0.00           H  
ATOM   2467 HG22 THR   317      42.684  41.592  44.460  1.00  0.00           H  
ATOM   2468 HG23 THR   317      43.883  40.316  44.922  1.00  0.00           H  
ATOM   2469  OG1 THR   317      43.025  43.149  46.440  1.00  0.00           O  
ATOM   2470  HG1 THR   317      43.424  43.975  46.723  1.00  0.00           H  
ATOM   2471  C   THR   317      46.196  41.118  46.371  1.00  0.00           C  
ATOM   2472  O   THR   317      47.087  41.727  45.791  1.00  0.00           O  
ATOM   2473  N   THR   318      46.135  39.806  46.606  1.00  0.00           N  
ATOM   2474  H   THR   318      45.239  39.440  46.896  1.00  0.00           H  
ATOM   2475  CA  THR   318      47.141  38.839  46.188  1.00  0.00           C  
ATOM   2476  HA  THR   318      47.503  39.335  45.287  1.00  0.00           H  
ATOM   2477  CB  THR   318      48.272  38.721  47.260  1.00  0.00           C  
ATOM   2478  HB  THR   318      49.003  37.957  46.995  1.00  0.00           H  
ATOM   2479  CG2 THR   318      49.122  40.000  47.453  1.00  0.00           C  
ATOM   2480 HG21 THR   318      48.623  40.847  47.924  1.00  0.00           H  
ATOM   2481 HG22 THR   318      50.009  39.717  48.020  1.00  0.00           H  
ATOM   2482 HG23 THR   318      49.538  40.329  46.500  1.00  0.00           H  
ATOM   2483  OG1 THR   318      47.812  38.258  48.513  1.00  0.00           O  
ATOM   2484  HG1 THR   318      48.304  38.669  49.228  1.00  0.00           H  
ATOM   2485  C   THR   318      46.608  37.440  45.951  1.00  0.00           C  
ATOM   2486  O   THR   318      45.431  37.200  46.292  1.00  0.00           O  
ATOM   2487  N   PRO   319      47.439  36.506  45.403  1.00  0.00           N  
ATOM   2488  CD  PRO   319      48.864  36.705  45.046  1.00  0.00           C  
ATOM   2489  HD2 PRO   319      49.510  36.339  45.844  1.00  0.00           H  
ATOM   2490  HD3 PRO   319      49.107  37.738  44.798  1.00  0.00           H  
ATOM   2491  CG  PRO   319      49.084  35.769  43.884  1.00  0.00           C  
ATOM   2492  HG2 PRO   319      50.140  35.593  43.682  1.00  0.00           H  
ATOM   2493  HG3 PRO   319      48.619  36.175  42.986  1.00  0.00           H  
ATOM   2494  CB  PRO   319      48.331  34.563  44.377  1.00  0.00           C  
ATOM   2495  HB2 PRO   319      48.936  33.928  45.024  1.00  0.00           H  
ATOM   2496  HB3 PRO   319      47.968  34.007  43.513  1.00  0.00           H  
ATOM   2497  CA  PRO   319      47.061  35.104  45.105  1.00  0.00           C  
ATOM   2498  HA  PRO   319      46.147  35.136  44.513  1.00  0.00           H  
ATOM   2499  C   PRO   319      46.829  34.348  46.416  1.00  0.00           C  
ATOM   2500  O   PRO   319      47.520  34.556  47.405  1.00  0.00           O  
ATOM   2501  N   ASN   320      45.785  33.539  46.455  1.00  0.00           N  
ATOM   2502  H   ASN   320      45.262  33.333  45.617  1.00  0.00           H  
ATOM   2503  CA  ASN   320      45.335  32.765  47.656  1.00  0.00           C  
ATOM   2504  HA  ASN   320      45.598  33.365  48.527  1.00  0.00           H  
ATOM   2505  CB  ASN   320      43.683  32.640  47.644  1.00  0.00           C  
ATOM   2506  HB2 ASN   320      43.255  33.565  47.259  1.00  0.00           H  
ATOM   2507  HB3 ASN   320      43.516  31.975  46.797  1.00  0.00           H  
ATOM   2508  CG  ASN   320      43.072  32.077  48.895  1.00  0.00           C  
ATOM   2509  OD1 ASN   320      43.749  31.792  49.865  1.00  0.00           O  
ATOM   2510  ND2 ASN   320      41.805  31.819  48.905  1.00  0.00           N  
ATOM   2511 HD21 ASN   320      41.305  31.631  49.762  1.00  0.00           H  
ATOM   2512 HD22 ASN   320      41.219  31.950  48.092  1.00  0.00           H  
ATOM   2513  C   ASN   320      46.099  31.441  47.667  1.00  0.00           C  
ATOM   2514  O   ASN   320      45.970  30.523  46.833  1.00  0.00           O  
ATOM   2515  N   SER   321      46.798  31.287  48.768  1.00  0.00           N  
ATOM   2516  H   SER   321      46.749  32.001  49.480  1.00  0.00           H  
ATOM   2517  CA  SER   321      47.628  30.017  48.925  1.00  0.00           C  
ATOM   2518  HA  SER   321      48.171  29.933  47.984  1.00  0.00           H  
ATOM   2519  CB  SER   321      48.630  30.250  50.085  1.00  0.00           C  
ATOM   2520  HB2 SER   321      49.128  29.285  50.181  1.00  0.00           H  
ATOM   2521  HB3 SER   321      49.415  30.963  49.835  1.00  0.00           H  
ATOM   2522  OG  SER   321      48.055  30.566  51.372  1.00  0.00           O  
ATOM   2523  HG  SER   321      48.468  31.318  51.802  1.00  0.00           H  
ATOM   2524  C   SER   321      46.837  28.782  49.229  1.00  0.00           C  
ATOM   2525  O   SER   321      47.072  27.736  48.616  1.00  0.00           O  
ATOM   2526  N   PHE   322      45.795  28.867  50.094  1.00  0.00           N  
ATOM   2527  H   PHE   322      45.737  29.714  50.642  1.00  0.00           H  
ATOM   2528  CA  PHE   322      44.706  27.857  50.161  1.00  0.00           C  
ATOM   2529  HA  PHE   322      45.192  26.983  50.596  1.00  0.00           H  
ATOM   2530  CB  PHE   322      43.641  28.295  51.184  1.00  0.00           C  
ATOM   2531  HB2 PHE   322      43.262  29.277  50.900  1.00  0.00           H  
ATOM   2532  HB3 PHE   322      42.767  27.663  51.028  1.00  0.00           H  
ATOM   2533  CG  PHE   322      44.030  28.243  52.656  1.00  0.00           C  
ATOM   2534  CD1 PHE   322      45.381  28.060  53.151  1.00  0.00           C  
ATOM   2535  HD1 PHE   322      46.225  28.005  52.479  1.00  0.00           H  
ATOM   2536  CE1 PHE   322      45.706  28.007  54.415  1.00  0.00           C  
ATOM   2537  HE1 PHE   322      46.719  27.898  54.774  1.00  0.00           H  
ATOM   2538  CZ  PHE   322      44.731  28.256  55.419  1.00  0.00           C  
ATOM   2539  HZ  PHE   322      45.018  28.342  56.456  1.00  0.00           H  
ATOM   2540  CE2 PHE   322      43.429  28.430  55.021  1.00  0.00           C  
ATOM   2541  HE2 PHE   322      42.693  28.481  55.809  1.00  0.00           H  
ATOM   2542  CD2 PHE   322      43.002  28.364  53.611  1.00  0.00           C  
ATOM   2543  HD2 PHE   322      41.951  28.474  53.385  1.00  0.00           H  
ATOM   2544  C   PHE   322      44.105  27.350  48.909  1.00  0.00           C  
ATOM   2545  O   PHE   322      44.002  26.128  48.830  1.00  0.00           O  
ATOM   2546  N   GLU   323      43.825  28.176  47.898  1.00  0.00           N  
ATOM   2547  H   GLU   323      44.008  29.153  48.075  1.00  0.00           H  
ATOM   2548  CA  GLU   323      43.305  27.762  46.630  1.00  0.00           C  
ATOM   2549  HA  GLU   323      42.571  26.976  46.805  1.00  0.00           H  
ATOM   2550  CB  GLU   323      42.703  28.960  45.849  1.00  0.00           C  
ATOM   2551  HB2 GLU   323      41.958  29.463  46.466  1.00  0.00           H  
ATOM   2552  HB3 GLU   323      43.504  29.665  45.626  1.00  0.00           H  
ATOM   2553  CG  GLU   323      41.902  28.624  44.589  1.00  0.00           C  
ATOM   2554  HG2 GLU   323      41.494  29.529  44.139  1.00  0.00           H  
ATOM   2555  HG3 GLU   323      42.645  28.248  43.886  1.00  0.00           H  
ATOM   2556  CD  GLU   323      40.803  27.571  44.867  1.00  0.00           C  
ATOM   2557  OE1 GLU   323      40.671  26.642  44.072  1.00  0.00           O  
ATOM   2558  OE2 GLU   323      39.882  27.844  45.687  1.00  0.00           O1-
ATOM   2559  C   GLU   323      44.333  27.069  45.751  1.00  0.00           C  
ATOM   2560  O   GLU   323      44.054  26.046  45.139  1.00  0.00           O  
ATOM   2561  N   LEU   324      45.543  27.736  45.707  1.00  0.00           N  
ATOM   2562  H   LEU   324      45.629  28.644  46.142  1.00  0.00           H  
ATOM   2563  CA  LEU   324      46.690  27.149  44.965  1.00  0.00           C  
ATOM   2564  HA  LEU   324      46.463  26.919  43.924  1.00  0.00           H  
ATOM   2565  CB  LEU   324      47.860  28.114  44.860  1.00  0.00           C  
ATOM   2566  HB2 LEU   324      48.124  28.397  45.879  1.00  0.00           H  
ATOM   2567  HB3 LEU   324      48.696  27.595  44.392  1.00  0.00           H  
ATOM   2568  CG  LEU   324      47.613  29.400  44.063  1.00  0.00           C  
ATOM   2569  HG  LEU   324      46.560  29.663  44.167  1.00  0.00           H  
ATOM   2570  CD1 LEU   324      48.470  30.524  44.660  1.00  0.00           C  
ATOM   2571 HD11 LEU   324      48.482  30.694  45.737  1.00  0.00           H  
ATOM   2572 HD12 LEU   324      49.532  30.334  44.507  1.00  0.00           H  
ATOM   2573 HD13 LEU   324      48.292  31.465  44.139  1.00  0.00           H  
ATOM   2574  CD2 LEU   324      48.098  29.270  42.555  1.00  0.00           C  
ATOM   2575 HD21 LEU   324      49.174  29.274  42.381  1.00  0.00           H  
ATOM   2576 HD22 LEU   324      47.918  28.296  42.102  1.00  0.00           H  
ATOM   2577 HD23 LEU   324      47.749  30.061  41.891  1.00  0.00           H  
ATOM   2578  C   LEU   324      47.006  25.755  45.524  1.00  0.00           C  
ATOM   2579  O   LEU   324      47.158  24.758  44.749  1.00  0.00           O  
ATOM   2580  N   ILE   325      47.042  25.578  46.854  1.00  0.00           N  
ATOM   2581  H   ILE   325      46.845  26.452  47.319  1.00  0.00           H  
ATOM   2582  CA  ILE   325      47.379  24.280  47.482  1.00  0.00           C  
ATOM   2583  HA  ILE   325      48.262  23.935  46.944  1.00  0.00           H  
ATOM   2584  CB  ILE   325      47.887  24.491  48.925  1.00  0.00           C  
ATOM   2585  HB  ILE   325      47.106  25.107  49.371  1.00  0.00           H  
ATOM   2586  CG2 ILE   325      47.964  23.147  49.626  1.00  0.00           C  
ATOM   2587 HG21 ILE   325      47.016  22.739  49.975  1.00  0.00           H  
ATOM   2588 HG22 ILE   325      48.379  22.317  49.055  1.00  0.00           H  
ATOM   2589 HG23 ILE   325      48.505  23.223  50.569  1.00  0.00           H  
ATOM   2590  CG1 ILE   325      49.270  25.217  48.943  1.00  0.00           C  
ATOM   2591 HG12 ILE   325      49.107  26.112  48.343  1.00  0.00           H  
ATOM   2592 HG13 ILE   325      49.525  25.517  49.959  1.00  0.00           H  
ATOM   2593  CD1 ILE   325      50.526  24.549  48.446  1.00  0.00           C  
ATOM   2594 HD11 ILE   325      50.369  24.008  47.513  1.00  0.00           H  
ATOM   2595 HD12 ILE   325      51.254  25.351  48.327  1.00  0.00           H  
ATOM   2596 HD13 ILE   325      50.954  23.766  49.072  1.00  0.00           H  
ATOM   2597  C   ILE   325      46.197  23.307  47.319  1.00  0.00           C  
ATOM   2598  O   ILE   325      46.353  22.088  47.104  1.00  0.00           O  
ATOM   2599  N   ARG   326      44.967  23.688  47.442  1.00  0.00           N  
ATOM   2600  H   ARG   326      44.879  24.652  47.730  1.00  0.00           H  
ATOM   2601  CA  ARG   326      43.818  22.852  47.179  1.00  0.00           C  
ATOM   2602  HA  ARG   326      43.872  21.949  47.788  1.00  0.00           H  
ATOM   2603  CB  ARG   326      42.593  23.733  47.363  1.00  0.00           C  
ATOM   2604  HB2 ARG   326      42.414  23.880  48.428  1.00  0.00           H  
ATOM   2605  HB3 ARG   326      42.765  24.679  46.849  1.00  0.00           H  
ATOM   2606  CG  ARG   326      41.265  23.116  46.794  1.00  0.00           C  
ATOM   2607  HG2 ARG   326      41.321  22.699  45.789  1.00  0.00           H  
ATOM   2608  HG3 ARG   326      40.943  22.269  47.400  1.00  0.00           H  
ATOM   2609  CD  ARG   326      40.285  24.281  46.738  1.00  0.00           C  
ATOM   2610  HD2 ARG   326      40.223  24.703  47.741  1.00  0.00           H  
ATOM   2611  HD3 ARG   326      40.712  25.047  46.090  1.00  0.00           H  
ATOM   2612  NE  ARG   326      38.912  23.923  46.357  1.00  0.00           N  
ATOM   2613  HE  ARG   326      38.625  22.966  46.503  1.00  0.00           H  
ATOM   2614  CZ  ARG   326      37.906  24.693  46.016  1.00  0.00           C  
ATOM   2615  NH1 ARG   326      37.881  25.988  45.970  1.00  0.00           N1+
ATOM   2616 HH11 ARG   326      37.070  26.289  45.449  1.00  0.00           H  
ATOM   2617 HH12 ARG   326      38.722  26.547  45.955  1.00  0.00           H  
ATOM   2618  NH2 ARG   326      36.708  24.168  45.813  1.00  0.00           N  
ATOM   2619 HH21 ARG   326      36.520  23.194  46.005  1.00  0.00           H  
ATOM   2620 HH22 ARG   326      35.997  24.799  45.474  1.00  0.00           H  
ATOM   2621  C   ARG   326      43.871  22.224  45.793  1.00  0.00           C  
ATOM   2622  O   ARG   326      43.575  21.010  45.688  1.00  0.00           O  
ATOM   2623  N   ARG   327      44.167  22.995  44.767  1.00  0.00           N  
ATOM   2624  H   ARG   327      44.338  23.978  44.923  1.00  0.00           H  
ATOM   2625  CA  ARG   327      44.263  22.465  43.388  1.00  0.00           C  
ATOM   2626  HA  ARG   327      43.499  21.711  43.198  1.00  0.00           H  
ATOM   2627  CB  ARG   327      44.210  23.597  42.299  1.00  0.00           C  
ATOM   2628  HB2 ARG   327      45.011  24.319  42.457  1.00  0.00           H  
ATOM   2629  HB3 ARG   327      44.379  23.168  41.311  1.00  0.00           H  
ATOM   2630  CG  ARG   327      42.863  24.339  42.182  1.00  0.00           C  
ATOM   2631  HG2 ARG   327      42.192  23.688  41.622  1.00  0.00           H  
ATOM   2632  HG3 ARG   327      42.466  24.517  43.181  1.00  0.00           H  
ATOM   2633  CD  ARG   327      43.103  25.631  41.280  1.00  0.00           C  
ATOM   2634  HD2 ARG   327      44.129  25.989  41.363  1.00  0.00           H  
ATOM   2635  HD3 ARG   327      43.014  25.283  40.251  1.00  0.00           H  
ATOM   2636  NE  ARG   327      41.973  26.562  41.549  1.00  0.00           N  
ATOM   2637  HE  ARG   327      41.653  26.601  42.506  1.00  0.00           H  
ATOM   2638  CZ  ARG   327      41.484  27.372  40.681  1.00  0.00           C  
ATOM   2639  NH1 ARG   327      41.711  27.390  39.395  1.00  0.00           N1+
ATOM   2640 HH11 ARG   327      41.504  28.190  38.815  1.00  0.00           H  
ATOM   2641 HH12 ARG   327      42.322  26.668  39.040  1.00  0.00           H  
ATOM   2642  NH2 ARG   327      40.736  28.250  41.115  1.00  0.00           N  
ATOM   2643 HH21 ARG   327      40.461  28.189  42.085  1.00  0.00           H  
ATOM   2644 HH22 ARG   327      40.183  28.755  40.437  1.00  0.00           H  
ATOM   2645  C   ARG   327      45.545  21.700  43.142  1.00  0.00           C  
ATOM   2646  O   ARG   327      45.390  20.709  42.414  1.00  0.00           O  
ATOM   2647  N   LEU   328      46.696  22.019  43.789  1.00  0.00           N  
ATOM   2648  H   LEU   328      46.724  22.897  44.286  1.00  0.00           H  
ATOM   2649  CA  LEU   328      47.832  21.156  43.865  1.00  0.00           C  
ATOM   2650  HA  LEU   328      48.158  21.143  42.826  1.00  0.00           H  
ATOM   2651  CB  LEU   328      48.977  21.793  44.635  1.00  0.00           C  
ATOM   2652  HB2 LEU   328      49.035  22.791  44.199  1.00  0.00           H  
ATOM   2653  HB3 LEU   328      48.848  21.805  45.717  1.00  0.00           H  
ATOM   2654  CG  LEU   328      50.364  21.099  44.466  1.00  0.00           C  
ATOM   2655  HG  LEU   328      50.363  20.110  44.925  1.00  0.00           H  
ATOM   2656  CD1 LEU   328      50.737  20.990  42.946  1.00  0.00           C  
ATOM   2657 HD11 LEU   328      50.076  20.291  42.433  1.00  0.00           H  
ATOM   2658 HD12 LEU   328      50.689  21.958  42.447  1.00  0.00           H  
ATOM   2659 HD13 LEU   328      51.730  20.541  42.953  1.00  0.00           H  
ATOM   2660  CD2 LEU   328      51.320  21.966  45.248  1.00  0.00           C  
ATOM   2661 HD21 LEU   328      52.325  21.555  45.152  1.00  0.00           H  
ATOM   2662 HD22 LEU   328      51.215  22.946  44.783  1.00  0.00           H  
ATOM   2663 HD23 LEU   328      51.060  21.920  46.305  1.00  0.00           H  
ATOM   2664  C   LEU   328      47.535  19.707  44.335  1.00  0.00           C  
ATOM   2665  O   LEU   328      47.946  18.726  43.752  1.00  0.00           O  
ATOM   2666  N   GLU   329      46.756  19.690  45.404  1.00  0.00           N  
ATOM   2667  H   GLU   329      46.460  20.577  45.786  1.00  0.00           H  
ATOM   2668  CA  GLU   329      46.382  18.404  46.141  1.00  0.00           C  
ATOM   2669  HA  GLU   329      47.183  17.693  46.343  1.00  0.00           H  
ATOM   2670  CB  GLU   329      45.695  18.766  47.456  1.00  0.00           C  
ATOM   2671  HB2 GLU   329      45.066  19.647  47.331  1.00  0.00           H  
ATOM   2672  HB3 GLU   329      44.988  17.955  47.633  1.00  0.00           H  
ATOM   2673  CG  GLU   329      46.587  18.778  48.700  1.00  0.00           C  
ATOM   2674  HG2 GLU   329      47.372  19.534  48.679  1.00  0.00           H  
ATOM   2675  HG3 GLU   329      45.948  19.088  49.527  1.00  0.00           H  
ATOM   2676  CD  GLU   329      47.134  17.411  49.099  1.00  0.00           C  
ATOM   2677  OE1 GLU   329      48.193  17.001  48.589  1.00  0.00           O  
ATOM   2678  OE2 GLU   329      46.590  16.838  50.099  1.00  0.00           O1-
ATOM   2679  C   GLU   329      45.478  17.544  45.288  1.00  0.00           C  
ATOM   2680  O   GLU   329      45.557  16.293  45.349  1.00  0.00           O  
ATOM   2681  N   ALA   330      44.610  18.161  44.434  1.00  0.00           N  
ATOM   2682  H   ALA   330      44.534  19.166  44.510  1.00  0.00           H  
ATOM   2683  CA  ALA   330      43.883  17.458  43.318  1.00  0.00           C  
ATOM   2684  HA  ALA   330      43.361  16.613  43.766  1.00  0.00           H  
ATOM   2685  CB  ALA   330      42.855  18.434  42.780  1.00  0.00           C  
ATOM   2686  HB1 ALA   330      42.347  18.004  41.916  1.00  0.00           H  
ATOM   2687  HB2 ALA   330      42.119  18.566  43.573  1.00  0.00           H  
ATOM   2688  HB3 ALA   330      43.369  19.353  42.498  1.00  0.00           H  
ATOM   2689  C   ALA   330      44.726  17.011  42.090  1.00  0.00           C  
ATOM   2690  O   ALA   330      44.208  16.219  41.257  1.00  0.00           O  
ATOM   2691  N   SER   331      45.960  17.474  41.997  1.00  0.00           N  
ATOM   2692  H   SER   331      46.259  18.218  42.612  1.00  0.00           H  
ATOM   2693  CA  SER   331      46.794  17.227  40.870  1.00  0.00           C  
ATOM   2694  HA  SER   331      46.124  17.195  40.010  1.00  0.00           H  
ATOM   2695  CB  SER   331      47.869  18.248  40.581  1.00  0.00           C  
ATOM   2696  HB2 SER   331      47.508  19.276  40.618  1.00  0.00           H  
ATOM   2697  HB3 SER   331      48.561  18.113  41.412  1.00  0.00           H  
ATOM   2698  OG  SER   331      48.563  17.907  39.354  1.00  0.00           O  
ATOM   2699  HG  SER   331      49.061  18.719  39.231  1.00  0.00           H  
ATOM   2700  C   SER   331      47.401  15.802  41.039  1.00  0.00           C  
ATOM   2701  O   SER   331      47.819  15.416  42.093  1.00  0.00           O  
ATOM   2702  N   GLU   332      47.465  15.096  39.980  1.00  0.00           N  
ATOM   2703  H   GLU   332      47.184  15.601  39.151  1.00  0.00           H  
ATOM   2704  CA  GLU   332      48.257  13.898  39.857  1.00  0.00           C  
ATOM   2705  HA  GLU   332      47.864  13.152  40.548  1.00  0.00           H  
ATOM   2706  CB  GLU   332      47.933  13.398  38.467  1.00  0.00           C  
ATOM   2707  HB2 GLU   332      46.925  13.683  38.165  1.00  0.00           H  
ATOM   2708  HB3 GLU   332      48.613  13.908  37.785  1.00  0.00           H  
ATOM   2709  CG  GLU   332      48.222  11.943  38.094  1.00  0.00           C  
ATOM   2710  HG2 GLU   332      47.740  11.755  37.134  1.00  0.00           H  
ATOM   2711  HG3 GLU   332      49.291  11.803  37.935  1.00  0.00           H  
ATOM   2712  CD  GLU   332      47.653  11.131  39.239  1.00  0.00           C  
ATOM   2713  OE1 GLU   332      48.410  10.322  39.789  1.00  0.00           O  
ATOM   2714  OE2 GLU   332      46.495  11.387  39.635  1.00  0.00           O1-
ATOM   2715  C   GLU   332      49.758  14.113  40.053  1.00  0.00           C  
ATOM   2716  O   GLU   332      50.534  13.138  40.267  1.00  0.00           O  
ATOM   2717  N   THR   333      50.255  15.346  39.892  1.00  0.00           N  
ATOM   2718  H   THR   333      49.587  16.088  39.738  1.00  0.00           H  
ATOM   2719  CA  THR   333      51.701  15.696  39.808  1.00  0.00           C  
ATOM   2720  HA  THR   333      52.262  14.883  40.267  1.00  0.00           H  
ATOM   2721  CB  THR   333      52.110  15.889  38.330  1.00  0.00           C  
ATOM   2722  HB  THR   333      51.784  14.994  37.799  1.00  0.00           H  
ATOM   2723  CG2 THR   333      51.676  17.117  37.564  1.00  0.00           C  
ATOM   2724 HG21 THR   333      51.784  16.992  36.486  1.00  0.00           H  
ATOM   2725 HG22 THR   333      50.590  17.116  37.664  1.00  0.00           H  
ATOM   2726 HG23 THR   333      52.166  18.055  37.824  1.00  0.00           H  
ATOM   2727  OG1 THR   333      53.482  16.005  38.306  1.00  0.00           O  
ATOM   2728  HG1 THR   333      53.831  15.147  38.558  1.00  0.00           H  
ATOM   2729  C   THR   333      51.872  17.018  40.652  1.00  0.00           C  
ATOM   2730  O   THR   333      50.952  17.419  41.417  1.00  0.00           O  
ATOM   2731  N   GLU   334      52.966  17.819  40.501  1.00  0.00           N  
ATOM   2732  H   GLU   334      53.678  17.642  39.807  1.00  0.00           H  
ATOM   2733  CA  GLU   334      53.299  19.035  41.268  1.00  0.00           C  
ATOM   2734  HA  GLU   334      52.776  19.027  42.225  1.00  0.00           H  
ATOM   2735  CB  GLU   334      54.862  19.021  41.501  1.00  0.00           C  
ATOM   2736  HB2 GLU   334      55.113  19.839  42.177  1.00  0.00           H  
ATOM   2737  HB3 GLU   334      55.185  18.112  42.008  1.00  0.00           H  
ATOM   2738  CG  GLU   334      55.822  19.148  40.291  1.00  0.00           C  
ATOM   2739  HG2 GLU   334      55.895  20.182  39.954  1.00  0.00           H  
ATOM   2740  HG3 GLU   334      56.844  18.895  40.572  1.00  0.00           H  
ATOM   2741  CD  GLU   334      55.474  18.357  38.986  1.00  0.00           C  
ATOM   2742  OE1 GLU   334      56.094  17.305  38.749  1.00  0.00           O  
ATOM   2743  OE2 GLU   334      54.585  18.837  38.218  1.00  0.00           O1-
ATOM   2744  C   GLU   334      52.871  20.334  40.544  1.00  0.00           C  
ATOM   2745  O   GLU   334      53.317  21.370  40.865  1.00  0.00           O  
ATOM   2746  N   SER   335      51.985  20.196  39.596  1.00  0.00           N  
ATOM   2747  H   SER   335      51.708  19.244  39.406  1.00  0.00           H  
ATOM   2748  CA  SER   335      51.560  21.177  38.603  1.00  0.00           C  
ATOM   2749  HA  SER   335      51.799  22.162  39.004  1.00  0.00           H  
ATOM   2750  CB  SER   335      52.269  20.938  37.235  1.00  0.00           C  
ATOM   2751  HB2 SER   335      52.051  19.988  36.748  1.00  0.00           H  
ATOM   2752  HB3 SER   335      52.048  21.709  36.497  1.00  0.00           H  
ATOM   2753  OG  SER   335      53.663  21.047  37.405  1.00  0.00           O  
ATOM   2754  HG  SER   335      53.988  20.372  38.005  1.00  0.00           H  
ATOM   2755  C   SER   335      50.038  21.209  38.295  1.00  0.00           C  
ATOM   2756  O   SER   335      49.348  20.266  38.661  1.00  0.00           O  
ATOM   2757  N   PHE   336      49.541  22.346  37.808  1.00  0.00           N  
ATOM   2758  H   PHE   336      50.176  23.117  37.657  1.00  0.00           H  
ATOM   2759  CA  PHE   336      48.115  22.488  37.461  1.00  0.00           C  
ATOM   2760  HA  PHE   336      47.789  21.644  36.853  1.00  0.00           H  
ATOM   2761  CB  PHE   336      47.134  22.441  38.686  1.00  0.00           C  
ATOM   2762  HB2 PHE   336      46.129  22.755  38.406  1.00  0.00           H  
ATOM   2763  HB3 PHE   336      47.179  21.461  39.163  1.00  0.00           H  
ATOM   2764  CG  PHE   336      47.479  23.443  39.810  1.00  0.00           C  
ATOM   2765  CD1 PHE   336      46.671  24.605  40.065  1.00  0.00           C  
ATOM   2766  HD1 PHE   336      45.769  24.764  39.492  1.00  0.00           H  
ATOM   2767  CE1 PHE   336      47.100  25.494  41.063  1.00  0.00           C  
ATOM   2768  HE1 PHE   336      46.478  26.362  41.220  1.00  0.00           H  
ATOM   2769  CZ  PHE   336      48.341  25.326  41.704  1.00  0.00           C  
ATOM   2770  HZ  PHE   336      48.773  25.983  42.445  1.00  0.00           H  
ATOM   2771  CE2 PHE   336      49.108  24.127  41.418  1.00  0.00           C  
ATOM   2772  HE2 PHE   336      49.988  23.927  42.011  1.00  0.00           H  
ATOM   2773  CD2 PHE   336      48.604  23.200  40.571  1.00  0.00           C  
ATOM   2774  HD2 PHE   336      49.225  22.344  40.355  1.00  0.00           H  
ATOM   2775  C   PHE   336      47.851  23.775  36.668  1.00  0.00           C  
ATOM   2776  O   PHE   336      48.590  24.719  36.820  1.00  0.00           O  
ATOM   2777  N   GLY   337      46.768  23.846  35.912  1.00  0.00           N  
ATOM   2778  H   GLY   337      46.136  23.065  36.007  1.00  0.00           H  
ATOM   2779  CA  GLY   337      46.394  24.962  35.121  1.00  0.00           C  
ATOM   2780  HA2 GLY   337      46.022  25.599  35.923  1.00  0.00           H  
ATOM   2781  HA3 GLY   337      47.264  25.360  34.598  1.00  0.00           H  
ATOM   2782  C   GLY   337      45.362  24.664  34.047  1.00  0.00           C  
ATOM   2783  O   GLY   337      44.632  23.703  34.364  1.00  0.00           O  
ATOM   2784  N   ASN   338      45.161  25.523  33.035  1.00  0.00           N  
ATOM   2785  H   ASN   338      45.704  26.368  32.926  1.00  0.00           H  
ATOM   2786  CA  ASN   338      44.229  25.226  31.934  1.00  0.00           C  
ATOM   2787  HA  ASN   338      44.196  24.142  31.821  1.00  0.00           H  
ATOM   2788  CB  ASN   338      42.766  25.675  32.247  1.00  0.00           C  
ATOM   2789  HB2 ASN   338      42.127  25.101  31.576  1.00  0.00           H  
ATOM   2790  HB3 ASN   338      42.446  25.244  33.196  1.00  0.00           H  
ATOM   2791  CG  ASN   338      42.449  27.189  32.306  1.00  0.00           C  
ATOM   2792  OD1 ASN   338      42.995  28.076  31.745  1.00  0.00           O  
ATOM   2793  ND2 ASN   338      41.396  27.483  33.007  1.00  0.00           N  
ATOM   2794 HD21 ASN   338      40.750  26.715  33.122  1.00  0.00           H  
ATOM   2795 HD22 ASN   338      41.086  28.444  33.001  1.00  0.00           H  
ATOM   2796  C   ASN   338      44.793  25.751  30.561  1.00  0.00           C  
ATOM   2797  O   ASN   338      46.011  25.967  30.385  1.00  0.00           O  
ATOM   2798  N   GLU   339      43.955  26.076  29.591  1.00  0.00           N  
ATOM   2799  H   GLU   339      42.973  25.929  29.778  1.00  0.00           H  
ATOM   2800  CA  GLU   339      44.405  26.642  28.329  1.00  0.00           C  
ATOM   2801  HA  GLU   339      45.224  26.055  27.913  1.00  0.00           H  
ATOM   2802  CB  GLU   339      43.154  26.596  27.315  1.00  0.00           C  
ATOM   2803  HB2 GLU   339      43.422  26.913  26.307  1.00  0.00           H  
ATOM   2804  HB3 GLU   339      42.870  25.544  27.360  1.00  0.00           H  
ATOM   2805  CG  GLU   339      42.011  27.498  27.679  1.00  0.00           C  
ATOM   2806  HG2 GLU   339      41.946  27.476  28.767  1.00  0.00           H  
ATOM   2807  HG3 GLU   339      42.160  28.563  27.503  1.00  0.00           H  
ATOM   2808  CD  GLU   339      40.645  27.088  27.099  1.00  0.00           C  
ATOM   2809  OE1 GLU   339      40.420  27.405  25.924  1.00  0.00           O  
ATOM   2810  OE2 GLU   339      39.874  26.290  27.679  1.00  0.00           O1-
ATOM   2811  C   GLU   339      44.943  28.146  28.446  1.00  0.00           C  
ATOM   2812  O   GLU   339      45.388  28.628  27.436  1.00  0.00           O  
ATOM   2813  N   ILE   340      44.805  28.799  29.624  1.00  0.00           N  
ATOM   2814  H   ILE   340      44.436  28.213  30.359  1.00  0.00           H  
ATOM   2815  CA  ILE   340      45.127  30.260  29.766  1.00  0.00           C  
ATOM   2816  HA  ILE   340      45.807  30.432  28.931  1.00  0.00           H  
ATOM   2817  CB  ILE   340      43.952  31.205  29.400  1.00  0.00           C  
ATOM   2818  HB  ILE   340      44.311  32.209  29.631  1.00  0.00           H  
ATOM   2819  CG2 ILE   340      43.649  31.352  27.888  1.00  0.00           C  
ATOM   2820 HG21 ILE   340      43.079  32.249  27.647  1.00  0.00           H  
ATOM   2821 HG22 ILE   340      44.557  31.574  27.327  1.00  0.00           H  
ATOM   2822 HG23 ILE   340      43.036  30.517  27.547  1.00  0.00           H  
ATOM   2823  CG1 ILE   340      42.643  30.997  30.210  1.00  0.00           C  
ATOM   2824 HG12 ILE   340      42.064  30.133  29.883  1.00  0.00           H  
ATOM   2825 HG13 ILE   340      42.915  30.848  31.255  1.00  0.00           H  
ATOM   2826  CD1 ILE   340      41.760  32.215  30.202  1.00  0.00           C  
ATOM   2827 HD11 ILE   340      40.859  31.926  30.742  1.00  0.00           H  
ATOM   2828 HD12 ILE   340      42.361  33.070  30.512  1.00  0.00           H  
ATOM   2829 HD13 ILE   340      41.427  32.388  29.179  1.00  0.00           H  
ATOM   2830  C   ILE   340      45.868  30.756  31.039  1.00  0.00           C  
ATOM   2831  O   ILE   340      46.351  31.896  31.120  1.00  0.00           O  
ATOM   2832  N   TYR   341      46.092  29.828  31.954  1.00  0.00           N  
ATOM   2833  H   TYR   341      45.833  28.867  31.784  1.00  0.00           H  
ATOM   2834  CA  TYR   341      46.994  29.944  33.082  1.00  0.00           C  
ATOM   2835  HA  TYR   341      47.717  30.729  32.859  1.00  0.00           H  
ATOM   2836  CB  TYR   341      46.086  30.567  34.118  1.00  0.00           C  
ATOM   2837  HB2 TYR   341      46.777  31.266  34.589  1.00  0.00           H  
ATOM   2838  HB3 TYR   341      45.201  31.042  33.694  1.00  0.00           H  
ATOM   2839  CG  TYR   341      45.656  29.567  35.240  1.00  0.00           C  
ATOM   2840  CD1 TYR   341      44.709  28.570  34.927  1.00  0.00           C  
ATOM   2841  HD1 TYR   341      44.168  28.465  33.998  1.00  0.00           H  
ATOM   2842  CE1 TYR   341      44.330  27.647  35.947  1.00  0.00           C  
ATOM   2843  HE1 TYR   341      43.412  27.088  35.842  1.00  0.00           H  
ATOM   2844  CZ  TYR   341      44.928  27.706  37.202  1.00  0.00           C  
ATOM   2845  OH  TYR   341      44.545  26.844  38.199  1.00  0.00           O  
ATOM   2846  HH  TYR   341      43.819  26.270  37.943  1.00  0.00           H  
ATOM   2847  CE2 TYR   341      45.943  28.642  37.477  1.00  0.00           C  
ATOM   2848  HE2 TYR   341      46.387  28.727  38.457  1.00  0.00           H  
ATOM   2849  CD2 TYR   341      46.255  29.619  36.514  1.00  0.00           C  
ATOM   2850  HD2 TYR   341      46.919  30.393  36.870  1.00  0.00           H  
ATOM   2851  C   TYR   341      47.618  28.530  33.460  1.00  0.00           C  
ATOM   2852  O   TYR   341      47.089  27.484  32.995  1.00  0.00           O  
ATOM   2853  N   THR   342      48.801  28.570  34.102  1.00  0.00           N  
ATOM   2854  H   THR   342      49.230  29.427  34.420  1.00  0.00           H  
ATOM   2855  CA  THR   342      49.520  27.342  34.663  1.00  0.00           C  
ATOM   2856  HA  THR   342      48.779  26.652  35.067  1.00  0.00           H  
ATOM   2857  CB  THR   342      50.506  26.623  33.685  1.00  0.00           C  
ATOM   2858  HB  THR   342      51.056  27.398  33.151  1.00  0.00           H  
ATOM   2859  CG2 THR   342      51.514  25.667  34.322  1.00  0.00           C  
ATOM   2860 HG21 THR   342      52.461  26.132  34.596  1.00  0.00           H  
ATOM   2861 HG22 THR   342      51.056  25.125  35.149  1.00  0.00           H  
ATOM   2862 HG23 THR   342      51.820  24.931  33.579  1.00  0.00           H  
ATOM   2863  OG1 THR   342      49.669  25.830  32.783  1.00  0.00           O  
ATOM   2864  HG1 THR   342      49.189  26.497  32.287  1.00  0.00           H  
ATOM   2865  C   THR   342      50.305  27.766  35.886  1.00  0.00           C  
ATOM   2866  O   THR   342      50.870  28.888  35.931  1.00  0.00           O  
ATOM   2867  N   VAL   343      50.316  26.943  36.926  1.00  0.00           N  
ATOM   2868  H   VAL   343      49.814  26.067  36.885  1.00  0.00           H  
ATOM   2869  CA  VAL   343      51.139  27.158  38.076  1.00  0.00           C  
ATOM   2870  HA  VAL   343      51.771  28.041  37.976  1.00  0.00           H  
ATOM   2871  CB  VAL   343      50.243  27.242  39.257  1.00  0.00           C  
ATOM   2872  HB  VAL   343      49.696  26.307  39.377  1.00  0.00           H  
ATOM   2873  CG1 VAL   343      50.936  27.393  40.598  1.00  0.00           C  
ATOM   2874 HG11 VAL   343      50.262  27.595  41.432  1.00  0.00           H  
ATOM   2875 HG12 VAL   343      51.474  26.456  40.735  1.00  0.00           H  
ATOM   2876 HG13 VAL   343      51.609  28.226  40.395  1.00  0.00           H  
ATOM   2877  CG2 VAL   343      49.149  28.310  39.147  1.00  0.00           C  
ATOM   2878 HG21 VAL   343      49.605  29.277  38.933  1.00  0.00           H  
ATOM   2879 HG22 VAL   343      48.424  28.057  38.373  1.00  0.00           H  
ATOM   2880 HG23 VAL   343      48.645  28.291  40.114  1.00  0.00           H  
ATOM   2881  C   VAL   343      52.019  25.920  38.217  1.00  0.00           C  
ATOM   2882  O   VAL   343      51.584  24.806  37.856  1.00  0.00           O  
ATOM   2883  N   LYS   344      53.269  26.105  38.617  1.00  0.00           N  
ATOM   2884  H   LYS   344      53.587  27.052  38.767  1.00  0.00           H  
ATOM   2885  CA  LYS   344      54.165  24.923  38.792  1.00  0.00           C  
ATOM   2886  HA  LYS   344      53.600  23.991  38.786  1.00  0.00           H  
ATOM   2887  CB  LYS   344      55.244  24.964  37.683  1.00  0.00           C  
ATOM   2888  HB2 LYS   344      54.752  25.278  36.762  1.00  0.00           H  
ATOM   2889  HB3 LYS   344      55.924  25.790  37.894  1.00  0.00           H  
ATOM   2890  CG  LYS   344      56.047  23.633  37.554  1.00  0.00           C  
ATOM   2891  HG2 LYS   344      56.368  23.193  38.498  1.00  0.00           H  
ATOM   2892  HG3 LYS   344      55.381  22.976  36.994  1.00  0.00           H  
ATOM   2893  CD  LYS   344      57.276  23.709  36.588  1.00  0.00           C  
ATOM   2894  HD2 LYS   344      57.660  22.721  36.337  1.00  0.00           H  
ATOM   2895  HD3 LYS   344      56.976  24.203  35.664  1.00  0.00           H  
ATOM   2896  CE  LYS   344      58.456  24.495  37.238  1.00  0.00           C  
ATOM   2897  HE2 LYS   344      58.126  25.520  37.406  1.00  0.00           H  
ATOM   2898  HE3 LYS   344      58.549  23.997  38.204  1.00  0.00           H  
ATOM   2899  NZ  LYS   344      59.724  24.448  36.417  1.00  0.00           N1+
ATOM   2900  HZ1 LYS   344      60.511  24.914  36.846  1.00  0.00           H  
ATOM   2901  HZ2 LYS   344      60.055  23.506  36.265  1.00  0.00           H  
ATOM   2902  HZ3 LYS   344      59.589  24.732  35.458  1.00  0.00           H  
ATOM   2903  C   LYS   344      54.911  24.942  40.120  1.00  0.00           C  
ATOM   2904  O   LYS   344      55.560  25.902  40.349  1.00  0.00           O  
ATOM   2905  N   PHE   345      54.914  23.936  40.962  1.00  0.00           N  
ATOM   2906  H   PHE   345      54.403  23.089  40.756  1.00  0.00           H  
ATOM   2907  CA  PHE   345      55.776  23.725  42.122  1.00  0.00           C  
ATOM   2908  HA  PHE   345      56.222  24.641  42.509  1.00  0.00           H  
ATOM   2909  CB  PHE   345      55.007  23.137  43.351  1.00  0.00           C  
ATOM   2910  HB2 PHE   345      54.507  22.199  43.109  1.00  0.00           H  
ATOM   2911  HB3 PHE   345      55.788  22.748  44.005  1.00  0.00           H  
ATOM   2912  CG  PHE   345      54.208  24.147  44.142  1.00  0.00           C  
ATOM   2913  CD1 PHE   345      53.157  24.818  43.499  1.00  0.00           C  
ATOM   2914  HD1 PHE   345      52.842  24.580  42.494  1.00  0.00           H  
ATOM   2915  CE1 PHE   345      52.476  25.818  44.195  1.00  0.00           C  
ATOM   2916  HE1 PHE   345      51.755  26.466  43.718  1.00  0.00           H  
ATOM   2917  CZ  PHE   345      52.880  26.166  45.492  1.00  0.00           C  
ATOM   2918  HZ  PHE   345      52.324  26.976  45.940  1.00  0.00           H  
ATOM   2919  CE2 PHE   345      53.896  25.490  46.119  1.00  0.00           C  
ATOM   2920  HE2 PHE   345      54.125  25.799  47.128  1.00  0.00           H  
ATOM   2921  CD2 PHE   345      54.595  24.488  45.430  1.00  0.00           C  
ATOM   2922  HD2 PHE   345      55.350  23.911  45.942  1.00  0.00           H  
ATOM   2923  C   PHE   345      56.935  22.830  41.725  1.00  0.00           C  
ATOM   2924  O   PHE   345      57.013  22.375  40.599  1.00  0.00           O  
ATOM   2925  N   GLN   346      57.906  22.724  42.618  1.00  0.00           N  
ATOM   2926  H   GLN   346      57.854  23.225  43.493  1.00  0.00           H  
ATOM   2927  CA  GLN   346      58.957  21.654  42.512  1.00  0.00           C  
ATOM   2928  HA  GLN   346      59.128  21.569  41.439  1.00  0.00           H  
ATOM   2929  CB  GLN   346      60.298  22.139  43.127  1.00  0.00           C  
ATOM   2930  HB2 GLN   346      60.270  22.262  44.209  1.00  0.00           H  
ATOM   2931  HB3 GLN   346      60.983  21.355  42.805  1.00  0.00           H  
ATOM   2932  CG  GLN   346      60.771  23.455  42.532  1.00  0.00           C  
ATOM   2933  HG2 GLN   346      60.072  24.285  42.636  1.00  0.00           H  
ATOM   2934  HG3 GLN   346      61.705  23.725  43.024  1.00  0.00           H  
ATOM   2935  CD  GLN   346      61.011  23.363  41.000  1.00  0.00           C  
ATOM   2936  OE1 GLN   346      61.871  22.535  40.565  1.00  0.00           O  
ATOM   2937  NE2 GLN   346      60.468  24.291  40.251  1.00  0.00           N  
ATOM   2938 HE21 GLN   346      60.872  24.617  39.385  1.00  0.00           H  
ATOM   2939 HE22 GLN   346      59.748  24.936  40.545  1.00  0.00           H  
ATOM   2940  C   GLN   346      58.539  20.317  43.192  1.00  0.00           C  
ATOM   2941  O   GLN   346      58.855  19.225  42.796  1.00  0.00           O  
ATOM   2942  N   LYS   347      57.891  20.427  44.370  1.00  0.00           N  
ATOM   2943  H   LYS   347      57.636  21.352  44.689  1.00  0.00           H  
ATOM   2944  CA  LYS   347      57.540  19.369  45.345  1.00  0.00           C  
ATOM   2945  HA  LYS   347      57.421  18.542  44.645  1.00  0.00           H  
ATOM   2946  CB  LYS   347      58.734  19.103  46.317  1.00  0.00           C  
ATOM   2947  HB2 LYS   347      58.578  18.303  47.041  1.00  0.00           H  
ATOM   2948  HB3 LYS   347      59.718  18.870  45.910  1.00  0.00           H  
ATOM   2949  CG  LYS   347      59.067  20.315  47.137  1.00  0.00           C  
ATOM   2950  HG2 LYS   347      59.373  21.144  46.499  1.00  0.00           H  
ATOM   2951  HG3 LYS   347      58.133  20.551  47.648  1.00  0.00           H  
ATOM   2952  CD  LYS   347      60.114  20.090  48.229  1.00  0.00           C  
ATOM   2953  HD2 LYS   347      59.731  19.306  48.883  1.00  0.00           H  
ATOM   2954  HD3 LYS   347      61.007  19.738  47.714  1.00  0.00           H  
ATOM   2955  CE  LYS   347      60.481  21.413  49.025  1.00  0.00           C  
ATOM   2956  HE2 LYS   347      60.752  22.173  48.292  1.00  0.00           H  
ATOM   2957  HE3 LYS   347      59.565  21.754  49.505  1.00  0.00           H  
ATOM   2958  NZ  LYS   347      61.593  21.282  49.997  1.00  0.00           N1+
ATOM   2959  HZ1 LYS   347      61.844  22.230  50.238  1.00  0.00           H  
ATOM   2960  HZ2 LYS   347      61.266  20.907  50.876  1.00  0.00           H  
ATOM   2961  HZ3 LYS   347      62.490  20.888  49.750  1.00  0.00           H  
ATOM   2962  C   LYS   347      56.168  19.581  46.036  1.00  0.00           C  
ATOM   2963  O   LYS   347      55.625  20.690  46.027  1.00  0.00           O  
ATOM   2964  N   LYS   348      55.682  18.566  46.763  1.00  0.00           N  
ATOM   2965  H   LYS   348      56.059  17.676  46.469  1.00  0.00           H  
ATOM   2966  CA  LYS   348      54.528  18.612  47.577  1.00  0.00           C  
ATOM   2967  HA  LYS   348      54.128  19.625  47.619  1.00  0.00           H  
ATOM   2968  CB  LYS   348      53.548  17.563  47.078  1.00  0.00           C  
ATOM   2969  HB2 LYS   348      54.065  16.622  46.890  1.00  0.00           H  
ATOM   2970  HB3 LYS   348      52.758  17.267  47.769  1.00  0.00           H  
ATOM   2971  CG  LYS   348      52.781  18.004  45.732  1.00  0.00           C  
ATOM   2972  HG2 LYS   348      52.238  18.948  45.773  1.00  0.00           H  
ATOM   2973  HG3 LYS   348      53.533  18.121  44.951  1.00  0.00           H  
ATOM   2974  CD  LYS   348      51.657  16.961  45.474  1.00  0.00           C  
ATOM   2975  HD2 LYS   348      52.005  15.955  45.243  1.00  0.00           H  
ATOM   2976  HD3 LYS   348      51.062  16.886  46.385  1.00  0.00           H  
ATOM   2977  CE  LYS   348      50.731  17.330  44.337  1.00  0.00           C  
ATOM   2978  HE2 LYS   348      50.156  18.254  44.391  1.00  0.00           H  
ATOM   2979  HE3 LYS   348      51.353  17.384  43.443  1.00  0.00           H  
ATOM   2980  NZ  LYS   348      49.754  16.177  44.050  1.00  0.00           N1+
ATOM   2981  HZ1 LYS   348      50.287  15.383  43.724  1.00  0.00           H  
ATOM   2982  HZ2 LYS   348      49.217  15.853  44.841  1.00  0.00           H  
ATOM   2983  HZ3 LYS   348      49.096  16.387  43.313  1.00  0.00           H  
ATOM   2984  C   LYS   348      55.007  18.317  49.080  1.00  0.00           C  
ATOM   2985  O   LYS   348      56.188  18.177  49.382  1.00  0.00           O  
ATOM   2986  N   GLY   349      53.974  18.266  49.936  1.00  0.00           N  
ATOM   2987  H   GLY   349      53.090  18.496  49.506  1.00  0.00           H  
ATOM   2988  CA  GLY   349      54.166  17.960  51.349  1.00  0.00           C  
ATOM   2989  HA2 GLY   349      53.203  18.216  51.792  1.00  0.00           H  
ATOM   2990  HA3 GLY   349      54.392  16.903  51.490  1.00  0.00           H  
ATOM   2991  C   GLY   349      55.111  18.797  52.240  1.00  0.00           C  
ATOM   2992  O   GLY   349      55.149  18.527  53.451  1.00  0.00           O  
ATOM   2993  N   ASP   350      55.754  19.775  51.597  1.00  0.00           N  
ATOM   2994  H   ASP   350      55.523  19.928  50.626  1.00  0.00           H  
ATOM   2995  CA  ASP   350      56.719  20.740  52.234  1.00  0.00           C  
ATOM   2996  HA  ASP   350      56.441  20.872  53.280  1.00  0.00           H  
ATOM   2997  CB  ASP   350      58.062  20.113  52.151  1.00  0.00           C  
ATOM   2998  HB2 ASP   350      58.051  19.128  52.617  1.00  0.00           H  
ATOM   2999  HB3 ASP   350      58.343  19.888  51.122  1.00  0.00           H  
ATOM   3000  CG  ASP   350      59.210  20.895  52.826  1.00  0.00           C  
ATOM   3001  OD1 ASP   350      58.867  21.993  53.365  1.00  0.00           O  
ATOM   3002  OD2 ASP   350      60.430  20.622  52.720  1.00  0.00           O1-
ATOM   3003  C   ASP   350      56.724  22.092  51.481  1.00  0.00           C  
ATOM   3004  O   ASP   350      57.315  22.234  50.438  1.00  0.00           O  
ATOM   3005  N   TYR   351      56.030  23.060  52.116  1.00  0.00           N  
ATOM   3006  H   TYR   351      55.677  22.911  53.051  1.00  0.00           H  
ATOM   3007  CA  TYR   351      55.735  24.372  51.662  1.00  0.00           C  
ATOM   3008  HA  TYR   351      56.490  24.541  50.895  1.00  0.00           H  
ATOM   3009  CB  TYR   351      54.267  24.502  51.210  1.00  0.00           C  
ATOM   3010  HB2 TYR   351      53.658  24.721  52.087  1.00  0.00           H  
ATOM   3011  HB3 TYR   351      54.173  25.360  50.545  1.00  0.00           H  
ATOM   3012  CG  TYR   351      53.660  23.318  50.535  1.00  0.00           C  
ATOM   3013  CD1 TYR   351      53.797  23.195  49.173  1.00  0.00           C  
ATOM   3014  HD1 TYR   351      54.416  23.906  48.646  1.00  0.00           H  
ATOM   3015  CE1 TYR   351      53.162  22.201  48.478  1.00  0.00           C  
ATOM   3016  HE1 TYR   351      53.303  22.113  47.411  1.00  0.00           H  
ATOM   3017  CZ  TYR   351      52.359  21.262  49.134  1.00  0.00           C  
ATOM   3018  OH  TYR   351      51.775  20.243  48.413  1.00  0.00           O  
ATOM   3019  HH  TYR   351      51.166  19.729  48.950  1.00  0.00           H  
ATOM   3020  CE2 TYR   351      52.162  21.353  50.517  1.00  0.00           C  
ATOM   3021  HE2 TYR   351      51.524  20.700  51.094  1.00  0.00           H  
ATOM   3022  CD2 TYR   351      52.886  22.334  51.215  1.00  0.00           C  
ATOM   3023  HD2 TYR   351      52.779  22.402  52.287  1.00  0.00           H  
ATOM   3024  C   TYR   351      56.098  25.342  52.808  1.00  0.00           C  
ATOM   3025  O   TYR   351      55.205  25.596  53.633  1.00  0.00           O  
ATOM   3026  N   PRO   352      57.264  25.905  52.915  1.00  0.00           N  
ATOM   3027  CD  PRO   352      58.394  25.615  52.113  1.00  0.00           C  
ATOM   3028  HD2 PRO   352      58.454  26.281  51.252  1.00  0.00           H  
ATOM   3029  HD3 PRO   352      58.438  24.579  51.776  1.00  0.00           H  
ATOM   3030  CG  PRO   352      59.602  25.865  53.023  1.00  0.00           C  
ATOM   3031  HG2 PRO   352      60.536  26.001  52.479  1.00  0.00           H  
ATOM   3032  HG3 PRO   352      59.610  25.066  53.764  1.00  0.00           H  
ATOM   3033  CB  PRO   352      59.190  27.147  53.742  1.00  0.00           C  
ATOM   3034  HB2 PRO   352      59.398  28.008  53.108  1.00  0.00           H  
ATOM   3035  HB3 PRO   352      59.677  27.193  54.717  1.00  0.00           H  
ATOM   3036  CA  PRO   352      57.726  26.777  54.031  1.00  0.00           C  
ATOM   3037  HA  PRO   352      57.578  26.211  54.951  1.00  0.00           H  
ATOM   3038  C   PRO   352      56.917  28.043  54.220  1.00  0.00           C  
ATOM   3039  O   PRO   352      56.318  28.546  53.246  1.00  0.00           O  
ATOM   3040  N   LEU   353      56.920  28.755  55.339  1.00  0.00           N  
ATOM   3041  H   LEU   353      57.352  28.429  56.192  1.00  0.00           H  
ATOM   3042  CA  LEU   353      56.263  30.079  55.453  1.00  0.00           C  
ATOM   3043  HA  LEU   353      55.229  29.929  55.143  1.00  0.00           H  
ATOM   3044  CB  LEU   353      56.338  30.580  56.899  1.00  0.00           C  
ATOM   3045  HB2 LEU   353      57.388  30.624  57.187  1.00  0.00           H  
ATOM   3046  HB3 LEU   353      56.064  31.632  56.823  1.00  0.00           H  
ATOM   3047  CG  LEU   353      55.435  29.739  57.865  1.00  0.00           C  
ATOM   3048  HG  LEU   353      55.880  28.745  57.817  1.00  0.00           H  
ATOM   3049  CD1 LEU   353      55.516  30.354  59.221  1.00  0.00           C  
ATOM   3050 HD11 LEU   353      55.337  29.629  60.016  1.00  0.00           H  
ATOM   3051 HD12 LEU   353      56.487  30.845  59.288  1.00  0.00           H  
ATOM   3052 HD13 LEU   353      54.777  31.148  59.321  1.00  0.00           H  
ATOM   3053  CD2 LEU   353      53.945  29.702  57.404  1.00  0.00           C  
ATOM   3054 HD21 LEU   353      53.747  29.003  56.592  1.00  0.00           H  
ATOM   3055 HD22 LEU   353      53.379  29.428  58.294  1.00  0.00           H  
ATOM   3056 HD23 LEU   353      53.628  30.725  57.201  1.00  0.00           H  
ATOM   3057  C   LEU   353      56.925  31.115  54.527  1.00  0.00           C  
ATOM   3058  O   LEU   353      56.253  31.909  53.984  1.00  0.00           O  
ATOM   3059  N   PHE   354      58.280  30.936  54.334  1.00  0.00           N  
ATOM   3060  H   PHE   354      58.667  30.149  54.835  1.00  0.00           H  
ATOM   3061  CA  PHE   354      59.070  31.945  53.662  1.00  0.00           C  
ATOM   3062  HA  PHE   354      58.481  32.646  53.070  1.00  0.00           H  
ATOM   3063  CB  PHE   354      59.888  32.638  54.740  1.00  0.00           C  
ATOM   3064  HB2 PHE   354      60.230  31.901  55.466  1.00  0.00           H  
ATOM   3065  HB3 PHE   354      60.790  33.033  54.272  1.00  0.00           H  
ATOM   3066  CG  PHE   354      59.141  33.739  55.525  1.00  0.00           C  
ATOM   3067  CD1 PHE   354      58.896  34.939  54.891  1.00  0.00           C  
ATOM   3068  HD1 PHE   354      59.310  35.073  53.902  1.00  0.00           H  
ATOM   3069  CE1 PHE   354      58.125  35.903  55.521  1.00  0.00           C  
ATOM   3070  HE1 PHE   354      57.773  36.695  54.877  1.00  0.00           H  
ATOM   3071  CZ  PHE   354      57.820  35.785  56.815  1.00  0.00           C  
ATOM   3072  HZ  PHE   354      57.361  36.616  57.331  1.00  0.00           H  
ATOM   3073  CE2 PHE   354      58.159  34.633  57.556  1.00  0.00           C  
ATOM   3074  HE2 PHE   354      57.836  34.488  58.576  1.00  0.00           H  
ATOM   3075  CD2 PHE   354      58.618  33.535  56.839  1.00  0.00           C  
ATOM   3076  HD2 PHE   354      58.850  32.574  57.272  1.00  0.00           H  
ATOM   3077  C   PHE   354      59.973  31.284  52.621  1.00  0.00           C  
ATOM   3078  O   PHE   354      60.663  30.312  52.892  1.00  0.00           O  
ATOM   3079  N   GLY   355      60.095  31.953  51.496  1.00  0.00           N  
ATOM   3080  H   GLY   355      59.474  32.734  51.339  1.00  0.00           H  
ATOM   3081  CA  GLY   355      60.962  31.542  50.335  1.00  0.00           C  
ATOM   3082  HA2 GLY   355      61.074  32.399  49.671  1.00  0.00           H  
ATOM   3083  HA3 GLY   355      61.920  31.226  50.747  1.00  0.00           H  
ATOM   3084  C   GLY   355      60.295  30.341  49.580  1.00  0.00           C  
ATOM   3085  O   GLY   355      60.929  29.707  48.737  1.00  0.00           O  
ATOM   3086  N   CYS   356      59.041  29.933  49.882  1.00  0.00           N  
ATOM   3087  H   CYS   356      58.459  30.601  50.366  1.00  0.00           H  
ATOM   3088  CA  CYS   356      58.273  28.899  49.128  1.00  0.00           C  
ATOM   3089  HA  CYS   356      58.812  27.955  49.047  1.00  0.00           H  
ATOM   3090  CB  CYS   356      57.030  28.607  50.034  1.00  0.00           C  
ATOM   3091  HB2 CYS   356      57.315  28.403  51.066  1.00  0.00           H  
ATOM   3092  HB3 CYS   356      56.432  29.503  49.863  1.00  0.00           H  
ATOM   3093  SG  CYS   356      56.064  27.223  49.374  1.00  0.00           S  
ATOM   3094  HG  CYS   356      55.536  27.763  48.272  1.00  0.00           H  
ATOM   3095  C   CYS   356      57.862  29.491  47.770  1.00  0.00           C  
ATOM   3096  O   CYS   356      56.744  29.936  47.540  1.00  0.00           O  
ATOM   3097  N   LYS   357      58.823  29.658  46.841  1.00  0.00           N  
ATOM   3098  H   LYS   357      59.756  29.391  47.120  1.00  0.00           H  
ATOM   3099  CA  LYS   357      58.679  30.204  45.446  1.00  0.00           C  
ATOM   3100  HA  LYS   357      58.015  31.065  45.517  1.00  0.00           H  
ATOM   3101  CB  LYS   357      60.010  30.662  44.979  1.00  0.00           C  
ATOM   3102  HB2 LYS   357      60.378  31.326  45.761  1.00  0.00           H  
ATOM   3103  HB3 LYS   357      60.601  29.749  44.899  1.00  0.00           H  
ATOM   3104  CG  LYS   357      60.012  31.442  43.679  1.00  0.00           C  
ATOM   3105  HG2 LYS   357      59.952  30.656  42.927  1.00  0.00           H  
ATOM   3106  HG3 LYS   357      59.091  31.992  43.484  1.00  0.00           H  
ATOM   3107  CD  LYS   357      61.179  32.316  43.342  1.00  0.00           C  
ATOM   3108  HD2 LYS   357      61.045  32.626  42.305  1.00  0.00           H  
ATOM   3109  HD3 LYS   357      61.123  33.236  43.923  1.00  0.00           H  
ATOM   3110  CE  LYS   357      62.586  31.767  43.588  1.00  0.00           C  
ATOM   3111  HE2 LYS   357      62.734  31.402  44.604  1.00  0.00           H  
ATOM   3112  HE3 LYS   357      62.791  30.971  42.872  1.00  0.00           H  
ATOM   3113  NZ  LYS   357      63.483  32.835  43.248  1.00  0.00           N1+
ATOM   3114  HZ1 LYS   357      64.443  32.523  43.253  1.00  0.00           H  
ATOM   3115  HZ2 LYS   357      63.229  33.128  42.315  1.00  0.00           H  
ATOM   3116  HZ3 LYS   357      63.406  33.636  43.858  1.00  0.00           H  
ATOM   3117  C   LYS   357      58.101  29.124  44.516  1.00  0.00           C  
ATOM   3118  O   LYS   357      58.672  28.086  44.346  1.00  0.00           O  
ATOM   3119  N   TYR   358      56.982  29.435  43.905  1.00  0.00           N  
ATOM   3120  H   TYR   358      56.564  30.301  44.215  1.00  0.00           H  
ATOM   3121  CA  TYR   358      56.380  28.719  42.801  1.00  0.00           C  
ATOM   3122  HA  TYR   358      57.088  27.938  42.522  1.00  0.00           H  
ATOM   3123  CB  TYR   358      54.955  28.208  43.175  1.00  0.00           C  
ATOM   3124  HB2 TYR   358      54.616  27.595  42.340  1.00  0.00           H  
ATOM   3125  HB3 TYR   358      55.115  27.603  44.068  1.00  0.00           H  
ATOM   3126  CG  TYR   358      53.927  29.285  43.423  1.00  0.00           C  
ATOM   3127  CD1 TYR   358      53.683  29.748  44.726  1.00  0.00           C  
ATOM   3128  HD1 TYR   358      54.179  29.284  45.566  1.00  0.00           H  
ATOM   3129  CE1 TYR   358      52.746  30.736  44.959  1.00  0.00           C  
ATOM   3130  HE1 TYR   358      52.592  31.032  45.986  1.00  0.00           H  
ATOM   3131  CZ  TYR   358      52.162  31.479  43.881  1.00  0.00           C  
ATOM   3132  OH  TYR   358      51.417  32.593  44.077  1.00  0.00           O  
ATOM   3133  HH  TYR   358      51.169  33.016  43.251  1.00  0.00           H  
ATOM   3134  CE2 TYR   358      52.427  31.058  42.555  1.00  0.00           C  
ATOM   3135  HE2 TYR   358      51.906  31.609  41.787  1.00  0.00           H  
ATOM   3136  CD2 TYR   358      53.344  29.991  42.343  1.00  0.00           C  
ATOM   3137  HD2 TYR   358      53.622  29.668  41.350  1.00  0.00           H  
ATOM   3138  C   TYR   358      56.345  29.586  41.501  1.00  0.00           C  
ATOM   3139  O   TYR   358      56.411  30.802  41.544  1.00  0.00           O  
ATOM   3140  N   ASP   359      56.164  28.878  40.328  1.00  0.00           N  
ATOM   3141  H   ASP   359      56.271  27.877  40.405  1.00  0.00           H  
ATOM   3142  CA  ASP   359      56.141  29.501  38.990  1.00  0.00           C  
ATOM   3143  HA  ASP   359      56.738  30.413  38.985  1.00  0.00           H  
ATOM   3144  CB  ASP   359      56.906  28.646  37.912  1.00  0.00           C  
ATOM   3145  HB2 ASP   359      56.428  27.674  37.785  1.00  0.00           H  
ATOM   3146  HB3 ASP   359      56.773  29.111  36.935  1.00  0.00           H  
ATOM   3147  CG  ASP   359      58.365  28.498  38.288  1.00  0.00           C  
ATOM   3148  OD1 ASP   359      59.184  29.387  37.939  1.00  0.00           O  
ATOM   3149  OD2 ASP   359      58.690  27.545  38.994  1.00  0.00           O1-
ATOM   3150  C   ASP   359      54.673  29.783  38.570  1.00  0.00           C  
ATOM   3151  O   ASP   359      53.919  28.819  38.340  1.00  0.00           O  
ATOM   3152  N   PHE   360      54.292  31.076  38.437  1.00  0.00           N  
ATOM   3153  H   PHE   360      54.966  31.825  38.493  1.00  0.00           H  
ATOM   3154  CA  PHE   360      52.970  31.435  37.974  1.00  0.00           C  
ATOM   3155  HA  PHE   360      52.265  30.614  38.106  1.00  0.00           H  
ATOM   3156  CB  PHE   360      52.450  32.697  38.723  1.00  0.00           C  
ATOM   3157  HB2 PHE   360      52.658  32.505  39.776  1.00  0.00           H  
ATOM   3158  HB3 PHE   360      53.070  33.579  38.561  1.00  0.00           H  
ATOM   3159  CG  PHE   360      50.979  32.895  38.467  1.00  0.00           C  
ATOM   3160  CD1 PHE   360      49.989  32.260  39.180  1.00  0.00           C  
ATOM   3161  HD1 PHE   360      50.339  31.490  39.852  1.00  0.00           H  
ATOM   3162  CE1 PHE   360      48.612  32.542  38.924  1.00  0.00           C  
ATOM   3163  HE1 PHE   360      47.905  31.859  39.371  1.00  0.00           H  
ATOM   3164  CZ  PHE   360      48.242  33.542  38.003  1.00  0.00           C  
ATOM   3165  HZ  PHE   360      47.217  33.762  37.744  1.00  0.00           H  
ATOM   3166  CE2 PHE   360      49.224  34.331  37.388  1.00  0.00           C  
ATOM   3167  HE2 PHE   360      48.979  35.173  36.757  1.00  0.00           H  
ATOM   3168  CD2 PHE   360      50.599  33.956  37.599  1.00  0.00           C  
ATOM   3169  HD2 PHE   360      51.349  34.424  36.979  1.00  0.00           H  
ATOM   3170  C   PHE   360      53.013  31.785  36.459  1.00  0.00           C  
ATOM   3171  O   PHE   360      53.957  32.383  35.963  1.00  0.00           O  
ATOM   3172  N   ASN   361      52.015  31.318  35.699  1.00  0.00           N  
ATOM   3173  H   ASN   361      51.450  30.566  36.069  1.00  0.00           H  
ATOM   3174  CA  ASN   361      51.753  31.759  34.351  1.00  0.00           C  
ATOM   3175  HA  ASN   361      52.294  32.654  34.044  1.00  0.00           H  
ATOM   3176  CB  ASN   361      52.231  30.692  33.412  1.00  0.00           C  
ATOM   3177  HB2 ASN   361      53.280  30.431  33.551  1.00  0.00           H  
ATOM   3178  HB3 ASN   361      51.557  29.849  33.566  1.00  0.00           H  
ATOM   3179  CG  ASN   361      51.960  30.970  31.917  1.00  0.00           C  
ATOM   3180  OD1 ASN   361      50.781  30.984  31.463  1.00  0.00           O  
ATOM   3181  ND2 ASN   361      53.036  30.873  31.227  1.00  0.00           N  
ATOM   3182 HD21 ASN   361      53.917  30.956  31.714  1.00  0.00           H  
ATOM   3183 HD22 ASN   361      52.810  30.660  30.266  1.00  0.00           H  
ATOM   3184  C   ASN   361      50.249  32.083  34.137  1.00  0.00           C  
ATOM   3185  O   ASN   361      49.288  31.482  34.666  1.00  0.00           O  
ATOM   3186  N   LEU   362      50.030  33.107  33.271  1.00  0.00           N  
ATOM   3187  H   LEU   362      50.854  33.588  32.940  1.00  0.00           H  
ATOM   3188  CA  LEU   362      48.732  33.578  32.780  1.00  0.00           C  
ATOM   3189  HA  LEU   362      48.069  32.715  32.724  1.00  0.00           H  
ATOM   3190  CB  LEU   362      48.234  34.567  33.821  1.00  0.00           C  
ATOM   3191  HB2 LEU   362      48.134  34.038  34.769  1.00  0.00           H  
ATOM   3192  HB3 LEU   362      48.952  35.380  33.926  1.00  0.00           H  
ATOM   3193  CG  LEU   362      46.923  35.271  33.504  1.00  0.00           C  
ATOM   3194  HG  LEU   362      46.895  35.793  32.548  1.00  0.00           H  
ATOM   3195  CD1 LEU   362      45.818  34.241  33.612  1.00  0.00           C  
ATOM   3196 HD11 LEU   362      44.862  34.720  33.402  1.00  0.00           H  
ATOM   3197 HD12 LEU   362      46.113  33.423  32.954  1.00  0.00           H  
ATOM   3198 HD13 LEU   362      45.815  33.914  34.652  1.00  0.00           H  
ATOM   3199  CD2 LEU   362      46.809  36.401  34.460  1.00  0.00           C  
ATOM   3200 HD21 LEU   362      47.767  36.917  34.531  1.00  0.00           H  
ATOM   3201 HD22 LEU   362      46.196  37.203  34.050  1.00  0.00           H  
ATOM   3202 HD23 LEU   362      46.447  36.192  35.467  1.00  0.00           H  
ATOM   3203  C   LEU   362      48.925  34.165  31.339  1.00  0.00           C  
ATOM   3204  O   LEU   362      49.556  35.188  31.163  1.00  0.00           O  
ATOM   3205  N   GLU   363      48.606  33.460  30.313  1.00  0.00           N  
ATOM   3206  H   GLU   363      47.884  32.776  30.488  1.00  0.00           H  
ATOM   3207  CA  GLU   363      49.171  33.525  28.988  1.00  0.00           C  
ATOM   3208  HA  GLU   363      50.225  33.251  29.039  1.00  0.00           H  
ATOM   3209  CB  GLU   363      48.323  32.653  28.108  1.00  0.00           C  
ATOM   3210  HB2 GLU   363      48.455  31.640  28.488  1.00  0.00           H  
ATOM   3211  HB3 GLU   363      47.294  32.994  28.223  1.00  0.00           H  
ATOM   3212  CG  GLU   363      48.841  32.715  26.655  1.00  0.00           C  
ATOM   3213  HG2 GLU   363      48.183  32.075  26.068  1.00  0.00           H  
ATOM   3214  HG3 GLU   363      48.645  33.689  26.206  1.00  0.00           H  
ATOM   3215  CD  GLU   363      50.268  32.382  26.494  1.00  0.00           C  
ATOM   3216  OE1 GLU   363      50.779  31.436  27.094  1.00  0.00           O  
ATOM   3217  OE2 GLU   363      51.016  33.034  25.693  1.00  0.00           O1-
ATOM   3218  C   GLU   363      49.101  35.053  28.416  1.00  0.00           C  
ATOM   3219  O   GLU   363      48.096  35.721  28.378  1.00  0.00           O  
ATOM   3220  N   GLY   364      50.193  35.700  28.142  1.00  0.00           N  
ATOM   3221  H   GLY   364      51.056  35.176  28.176  1.00  0.00           H  
ATOM   3222  CA  GLY   364      50.395  37.035  27.556  1.00  0.00           C  
ATOM   3223  HA2 GLY   364      51.405  37.053  27.146  1.00  0.00           H  
ATOM   3224  HA3 GLY   364      49.717  37.292  26.742  1.00  0.00           H  
ATOM   3225  C   GLY   364      50.347  38.114  28.574  1.00  0.00           C  
ATOM   3226  O   GLY   364      50.741  39.250  28.236  1.00  0.00           O  
ATOM   3227  N   VAL   365      49.982  37.833  29.853  1.00  0.00           N  
ATOM   3228  H   VAL   365      49.800  36.859  30.050  1.00  0.00           H  
ATOM   3229  CA  VAL   365      49.864  38.715  31.029  1.00  0.00           C  
ATOM   3230  HA  VAL   365      49.928  39.757  30.716  1.00  0.00           H  
ATOM   3231  CB  VAL   365      48.544  38.536  31.741  1.00  0.00           C  
ATOM   3232  HB  VAL   365      48.610  37.597  32.291  1.00  0.00           H  
ATOM   3233  CG1 VAL   365      48.177  39.658  32.771  1.00  0.00           C  
ATOM   3234 HG11 VAL   365      48.091  40.592  32.217  1.00  0.00           H  
ATOM   3235 HG12 VAL   365      47.197  39.389  33.165  1.00  0.00           H  
ATOM   3236 HG13 VAL   365      48.942  39.703  33.546  1.00  0.00           H  
ATOM   3237  CG2 VAL   365      47.408  38.495  30.757  1.00  0.00           C  
ATOM   3238 HG21 VAL   365      47.485  37.498  30.322  1.00  0.00           H  
ATOM   3239 HG22 VAL   365      46.504  38.588  31.358  1.00  0.00           H  
ATOM   3240 HG23 VAL   365      47.523  39.242  29.972  1.00  0.00           H  
ATOM   3241  C   VAL   365      51.041  38.566  31.924  1.00  0.00           C  
ATOM   3242  O   VAL   365      51.631  39.578  32.377  1.00  0.00           O  
ATOM   3243  N   VAL   366      51.400  37.303  32.278  1.00  0.00           N  
ATOM   3244  H   VAL   366      50.874  36.499  31.967  1.00  0.00           H  
ATOM   3245  CA  VAL   366      52.391  36.863  33.353  1.00  0.00           C  
ATOM   3246  HA  VAL   366      53.165  37.613  33.515  1.00  0.00           H  
ATOM   3247  CB  VAL   366      51.771  36.627  34.778  1.00  0.00           C  
ATOM   3248  HB  VAL   366      51.053  35.814  34.668  1.00  0.00           H  
ATOM   3249  CG1 VAL   366      52.890  36.348  35.841  1.00  0.00           C  
ATOM   3250 HG11 VAL   366      53.664  37.111  35.761  1.00  0.00           H  
ATOM   3251 HG12 VAL   366      52.512  36.404  36.862  1.00  0.00           H  
ATOM   3252 HG13 VAL   366      53.377  35.382  35.708  1.00  0.00           H  
ATOM   3253  CG2 VAL   366      51.157  37.984  35.275  1.00  0.00           C  
ATOM   3254 HG21 VAL   366      50.341  38.360  34.657  1.00  0.00           H  
ATOM   3255 HG22 VAL   366      50.789  37.940  36.300  1.00  0.00           H  
ATOM   3256 HG23 VAL   366      51.867  38.810  35.235  1.00  0.00           H  
ATOM   3257  C   VAL   366      53.077  35.582  32.915  1.00  0.00           C  
ATOM   3258  O   VAL   366      52.371  34.641  32.499  1.00  0.00           O  
ATOM   3259  N   ASP   367      54.372  35.408  33.153  1.00  0.00           N  
ATOM   3260  H   ASP   367      54.886  36.211  33.485  1.00  0.00           H  
ATOM   3261  CA  ASP   367      54.994  34.067  33.139  1.00  0.00           C  
ATOM   3262  HA  ASP   367      54.338  33.347  33.628  1.00  0.00           H  
ATOM   3263  CB  ASP   367      55.332  33.701  31.655  1.00  0.00           C  
ATOM   3264  HB2 ASP   367      54.419  33.622  31.064  1.00  0.00           H  
ATOM   3265  HB3 ASP   367      56.110  34.395  31.337  1.00  0.00           H  
ATOM   3266  CG  ASP   367      55.909  32.216  31.646  1.00  0.00           C  
ATOM   3267  OD1 ASP   367      55.462  31.458  32.526  1.00  0.00           O  
ATOM   3268  OD2 ASP   367      56.732  31.923  30.771  1.00  0.00           O1-
ATOM   3269  C   ASP   367      56.232  34.095  34.017  1.00  0.00           C  
ATOM   3270  O   ASP   367      57.380  34.053  33.542  1.00  0.00           O  
ATOM   3271  N   VAL   368      56.036  34.326  35.309  1.00  0.00           N  
ATOM   3272  H   VAL   368      55.102  34.140  35.644  1.00  0.00           H  
ATOM   3273  CA  VAL   368      57.102  34.596  36.375  1.00  0.00           C  
ATOM   3274  HA  VAL   368      57.976  34.032  36.050  1.00  0.00           H  
ATOM   3275  CB  VAL   368      57.549  36.105  36.371  1.00  0.00           C  
ATOM   3276  HB  VAL   368      58.013  36.240  37.348  1.00  0.00           H  
ATOM   3277  CG1 VAL   368      58.708  36.452  35.333  1.00  0.00           C  
ATOM   3278 HG11 VAL   368      59.668  35.953  35.469  1.00  0.00           H  
ATOM   3279 HG12 VAL   368      58.440  36.173  34.314  1.00  0.00           H  
ATOM   3280 HG13 VAL   368      58.838  37.533  35.271  1.00  0.00           H  
ATOM   3281  CG2 VAL   368      56.366  37.028  36.156  1.00  0.00           C  
ATOM   3282 HG21 VAL   368      56.093  36.995  35.101  1.00  0.00           H  
ATOM   3283 HG22 VAL   368      55.614  36.688  36.870  1.00  0.00           H  
ATOM   3284 HG23 VAL   368      56.710  38.047  36.333  1.00  0.00           H  
ATOM   3285  C   VAL   368      56.846  34.125  37.817  1.00  0.00           C  
ATOM   3286  O   VAL   368      55.706  34.132  38.234  1.00  0.00           O  
ATOM   3287  N   PRO   369      57.894  33.600  38.511  1.00  0.00           N  
ATOM   3288  CD  PRO   369      59.262  33.614  38.050  1.00  0.00           C  
ATOM   3289  HD2 PRO   369      59.585  34.625  37.803  1.00  0.00           H  
ATOM   3290  HD3 PRO   369      59.303  32.919  37.211  1.00  0.00           H  
ATOM   3291  CG  PRO   369      60.029  33.244  39.250  1.00  0.00           C  
ATOM   3292  HG2 PRO   369      60.193  34.086  39.924  1.00  0.00           H  
ATOM   3293  HG3 PRO   369      61.008  32.828  39.013  1.00  0.00           H  
ATOM   3294  CB  PRO   369      59.077  32.308  40.074  1.00  0.00           C  
ATOM   3295  HB2 PRO   369      59.257  32.096  41.128  1.00  0.00           H  
ATOM   3296  HB3 PRO   369      59.040  31.349  39.557  1.00  0.00           H  
ATOM   3297  CA  PRO   369      57.751  33.074  39.848  1.00  0.00           C  
ATOM   3298  HA  PRO   369      57.013  32.275  39.915  1.00  0.00           H  
ATOM   3299  C   PRO   369      57.439  34.038  40.988  1.00  0.00           C  
ATOM   3300  O   PRO   369      57.698  35.258  40.862  1.00  0.00           O  
ATOM   3301  N   GLU   370      56.971  33.461  42.117  1.00  0.00           N  
ATOM   3302  H   GLU   370      56.708  32.486  42.105  1.00  0.00           H  
ATOM   3303  CA  GLU   370      56.441  34.278  43.203  1.00  0.00           C  
ATOM   3304  HA  GLU   370      57.187  35.064  43.318  1.00  0.00           H  
ATOM   3305  CB  GLU   370      55.114  34.971  42.837  1.00  0.00           C  
ATOM   3306  HB2 GLU   370      54.972  35.757  43.578  1.00  0.00           H  
ATOM   3307  HB3 GLU   370      55.292  35.512  41.908  1.00  0.00           H  
ATOM   3308  CG  GLU   370      53.878  34.179  42.687  1.00  0.00           C  
ATOM   3309  HG2 GLU   370      54.005  33.257  42.120  1.00  0.00           H  
ATOM   3310  HG3 GLU   370      53.674  33.895  43.719  1.00  0.00           H  
ATOM   3311  CD  GLU   370      52.647  34.919  42.087  1.00  0.00           C  
ATOM   3312  OE1 GLU   370      51.564  34.267  41.850  1.00  0.00           O  
ATOM   3313  OE2 GLU   370      52.729  36.154  41.712  1.00  0.00           O1-
ATOM   3314  C   GLU   370      56.338  33.440  44.506  1.00  0.00           C  
ATOM   3315  O   GLU   370      56.156  32.252  44.426  1.00  0.00           O  
ATOM   3316  N   PHE   371      56.343  34.018  45.687  1.00  0.00           N  
ATOM   3317  H   PHE   371      56.213  35.019  45.726  1.00  0.00           H  
ATOM   3318  CA  PHE   371      56.298  33.226  46.868  1.00  0.00           C  
ATOM   3319  HA  PHE   371      56.815  32.269  46.796  1.00  0.00           H  
ATOM   3320  CB  PHE   371      57.151  34.039  47.893  1.00  0.00           C  
ATOM   3321  HB2 PHE   371      56.688  35.001  48.115  1.00  0.00           H  
ATOM   3322  HB3 PHE   371      57.068  33.553  48.865  1.00  0.00           H  
ATOM   3323  CG  PHE   371      58.563  34.299  47.446  1.00  0.00           C  
ATOM   3324  CD1 PHE   371      59.613  33.312  47.547  1.00  0.00           C  
ATOM   3325  HD1 PHE   371      59.268  32.462  48.116  1.00  0.00           H  
ATOM   3326  CE1 PHE   371      60.877  33.488  46.985  1.00  0.00           C  
ATOM   3327  HE1 PHE   371      61.667  32.761  47.101  1.00  0.00           H  
ATOM   3328  CZ  PHE   371      61.161  34.634  46.224  1.00  0.00           C  
ATOM   3329  HZ  PHE   371      62.166  34.733  45.841  1.00  0.00           H  
ATOM   3330  CE2 PHE   371      60.162  35.621  46.081  1.00  0.00           C  
ATOM   3331  HE2 PHE   371      60.330  36.525  45.514  1.00  0.00           H  
ATOM   3332  CD2 PHE   371      58.883  35.415  46.699  1.00  0.00           C  
ATOM   3333  HD2 PHE   371      58.087  36.115  46.492  1.00  0.00           H  
ATOM   3334  C   PHE   371      54.855  33.106  47.474  1.00  0.00           C  
ATOM   3335  O   PHE   371      53.933  33.911  47.293  1.00  0.00           O  
ATOM   3336  N   LEU   372      54.666  31.919  48.162  1.00  0.00           N  
ATOM   3337  H   LEU   372      55.452  31.286  48.125  1.00  0.00           H  
ATOM   3338  CA  LEU   372      53.463  31.465  48.892  1.00  0.00           C  
ATOM   3339  HA  LEU   372      52.657  31.946  48.339  1.00  0.00           H  
ATOM   3340  CB  LEU   372      53.490  29.929  48.987  1.00  0.00           C  
ATOM   3341  HB2 LEU   372      54.106  29.654  48.131  1.00  0.00           H  
ATOM   3342  HB3 LEU   372      54.037  29.670  49.894  1.00  0.00           H  
ATOM   3343  CG  LEU   372      52.101  29.331  49.035  1.00  0.00           C  
ATOM   3344  HG  LEU   372      51.549  29.842  49.823  1.00  0.00           H  
ATOM   3345  CD1 LEU   372      51.272  29.328  47.748  1.00  0.00           C  
ATOM   3346 HD11 LEU   372      50.255  29.004  47.969  1.00  0.00           H  
ATOM   3347 HD12 LEU   372      51.000  30.280  47.292  1.00  0.00           H  
ATOM   3348 HD13 LEU   372      51.641  28.637  46.991  1.00  0.00           H  
ATOM   3349  CD2 LEU   372      52.273  27.898  49.478  1.00  0.00           C  
ATOM   3350 HD21 LEU   372      52.662  27.807  50.493  1.00  0.00           H  
ATOM   3351 HD22 LEU   372      51.305  27.398  49.463  1.00  0.00           H  
ATOM   3352 HD23 LEU   372      53.067  27.439  48.889  1.00  0.00           H  
ATOM   3353  C   LEU   372      53.312  32.043  50.277  1.00  0.00           C  
ATOM   3354  O   LEU   372      54.254  32.350  50.988  1.00  0.00           O  
ATOM   3355  N   VAL   373      52.065  32.327  50.675  1.00  0.00           N  
ATOM   3356  H   VAL   373      51.331  32.241  49.987  1.00  0.00           H  
ATOM   3357  CA  VAL   373      51.786  33.221  51.872  1.00  0.00           C  
ATOM   3358  HA  VAL   373      52.695  33.250  52.472  1.00  0.00           H  
ATOM   3359  CB  VAL   373      51.493  34.716  51.476  1.00  0.00           C  
ATOM   3360  HB  VAL   373      50.585  34.667  50.876  1.00  0.00           H  
ATOM   3361  CG1 VAL   373      51.297  35.633  52.678  1.00  0.00           C  
ATOM   3362 HG11 VAL   373      50.682  35.206  53.470  1.00  0.00           H  
ATOM   3363 HG12 VAL   373      52.273  35.747  53.149  1.00  0.00           H  
ATOM   3364 HG13 VAL   373      50.999  36.645  52.406  1.00  0.00           H  
ATOM   3365  CG2 VAL   373      52.542  35.294  50.540  1.00  0.00           C  
ATOM   3366 HG21 VAL   373      52.262  36.296  50.211  1.00  0.00           H  
ATOM   3367 HG22 VAL   373      53.540  35.333  50.976  1.00  0.00           H  
ATOM   3368 HG23 VAL   373      52.586  34.662  49.653  1.00  0.00           H  
ATOM   3369  C   VAL   373      50.732  32.638  52.763  1.00  0.00           C  
ATOM   3370  O   VAL   373      49.594  32.633  52.297  1.00  0.00           O  
ATOM   3371  N   TYR   374      51.096  32.124  53.941  1.00  0.00           N  
ATOM   3372  H   TYR   374      52.057  32.212  54.242  1.00  0.00           H  
ATOM   3373  CA  TYR   374      50.098  31.666  54.932  1.00  0.00           C  
ATOM   3374  HA  TYR   374      49.259  31.145  54.472  1.00  0.00           H  
ATOM   3375  CB  TYR   374      50.651  30.562  55.869  1.00  0.00           C  
ATOM   3376  HB2 TYR   374      50.976  29.707  55.277  1.00  0.00           H  
ATOM   3377  HB3 TYR   374      51.470  31.051  56.397  1.00  0.00           H  
ATOM   3378  CG  TYR   374      49.779  30.020  57.016  1.00  0.00           C  
ATOM   3379  CD1 TYR   374      50.293  30.091  58.291  1.00  0.00           C  
ATOM   3380  HD1 TYR   374      51.199  30.638  58.504  1.00  0.00           H  
ATOM   3381  CE1 TYR   374      49.547  29.677  59.417  1.00  0.00           C  
ATOM   3382  HE1 TYR   374      50.058  29.924  60.335  1.00  0.00           H  
ATOM   3383  CZ  TYR   374      48.346  28.934  59.204  1.00  0.00           C  
ATOM   3384  OH  TYR   374      47.705  28.139  60.148  1.00  0.00           O  
ATOM   3385  HH  TYR   374      47.176  27.422  59.791  1.00  0.00           H  
ATOM   3386  CE2 TYR   374      47.823  28.828  57.878  1.00  0.00           C  
ATOM   3387  HE2 TYR   374      46.917  28.278  57.671  1.00  0.00           H  
ATOM   3388  CD2 TYR   374      48.489  29.449  56.787  1.00  0.00           C  
ATOM   3389  HD2 TYR   374      48.106  29.449  55.777  1.00  0.00           H  
ATOM   3390  C   TYR   374      49.487  32.817  55.798  1.00  0.00           C  
ATOM   3391  O   TYR   374      50.216  33.591  56.462  1.00  0.00           O  
ATOM   3392  N   PHE   375      48.138  33.044  55.745  1.00  0.00           N  
ATOM   3393  H   PHE   375      47.477  32.478  55.233  1.00  0.00           H  
ATOM   3394  CA  PHE   375      47.666  34.413  56.081  1.00  0.00           C  
ATOM   3395  HA  PHE   375      48.303  35.167  55.618  1.00  0.00           H  
ATOM   3396  CB  PHE   375      46.243  34.669  55.561  1.00  0.00           C  
ATOM   3397  HB2 PHE   375      46.184  34.376  54.513  1.00  0.00           H  
ATOM   3398  HB3 PHE   375      45.565  34.045  56.144  1.00  0.00           H  
ATOM   3399  CG  PHE   375      45.809  36.125  55.579  1.00  0.00           C  
ATOM   3400  CD1 PHE   375      45.855  36.916  54.384  1.00  0.00           C  
ATOM   3401  HD1 PHE   375      46.323  36.453  53.528  1.00  0.00           H  
ATOM   3402  CE1 PHE   375      45.467  38.224  54.357  1.00  0.00           C  
ATOM   3403  HE1 PHE   375      45.643  38.855  53.499  1.00  0.00           H  
ATOM   3404  CZ  PHE   375      44.979  38.800  55.494  1.00  0.00           C  
ATOM   3405  HZ  PHE   375      44.524  39.772  55.367  1.00  0.00           H  
ATOM   3406  CE2 PHE   375      44.932  38.098  56.707  1.00  0.00           C  
ATOM   3407  HE2 PHE   375      44.578  38.620  57.584  1.00  0.00           H  
ATOM   3408  CD2 PHE   375      45.352  36.788  56.747  1.00  0.00           C  
ATOM   3409  HD2 PHE   375      45.242  36.266  57.686  1.00  0.00           H  
ATOM   3410  C   PHE   375      47.688  34.690  57.676  1.00  0.00           C  
ATOM   3411  O   PHE   375      48.030  35.841  57.974  1.00  0.00           O  
ATOM   3412  N   PRO   376      47.494  33.781  58.692  1.00  0.00           N  
ATOM   3413  CD  PRO   376      46.780  32.477  58.664  1.00  0.00           C  
ATOM   3414  HD2 PRO   376      47.533  31.693  58.579  1.00  0.00           H  
ATOM   3415  HD3 PRO   376      45.992  32.338  57.925  1.00  0.00           H  
ATOM   3416  CG  PRO   376      46.163  32.327  60.031  1.00  0.00           C  
ATOM   3417  HG2 PRO   376      45.864  31.330  60.352  1.00  0.00           H  
ATOM   3418  HG3 PRO   376      45.292  32.978  60.098  1.00  0.00           H  
ATOM   3419  CB  PRO   376      47.319  32.829  60.893  1.00  0.00           C  
ATOM   3420  HB2 PRO   376      48.224  32.224  60.825  1.00  0.00           H  
ATOM   3421  HB3 PRO   376      46.982  33.055  61.904  1.00  0.00           H  
ATOM   3422  CA  PRO   376      47.648  34.111  60.117  1.00  0.00           C  
ATOM   3423  HA  PRO   376      46.895  34.829  60.442  1.00  0.00           H  
ATOM   3424  C   PRO   376      49.001  34.617  60.493  1.00  0.00           C  
ATOM   3425  O   PRO   376      49.240  35.400  61.371  1.00  0.00           O  
ATOM   3426  N   LEU   377      50.037  34.216  59.779  1.00  0.00           N  
ATOM   3427  H   LEU   377      49.867  33.481  59.108  1.00  0.00           H  
ATOM   3428  CA  LEU   377      51.369  34.778  59.845  1.00  0.00           C  
ATOM   3429  HA  LEU   377      51.723  34.801  60.876  1.00  0.00           H  
ATOM   3430  CB  LEU   377      52.395  33.940  59.069  1.00  0.00           C  
ATOM   3431  HB2 LEU   377      52.554  32.984  59.568  1.00  0.00           H  
ATOM   3432  HB3 LEU   377      51.969  33.820  58.073  1.00  0.00           H  
ATOM   3433  CG  LEU   377      53.768  34.556  58.807  1.00  0.00           C  
ATOM   3434  HG  LEU   377      53.672  35.628  58.636  1.00  0.00           H  
ATOM   3435  CD1 LEU   377      54.758  34.413  60.031  1.00  0.00           C  
ATOM   3436 HD11 LEU   377      54.154  34.803  60.850  1.00  0.00           H  
ATOM   3437 HD12 LEU   377      55.076  33.391  60.236  1.00  0.00           H  
ATOM   3438 HD13 LEU   377      55.674  34.951  59.786  1.00  0.00           H  
ATOM   3439  CD2 LEU   377      54.283  33.967  57.539  1.00  0.00           C  
ATOM   3440 HD21 LEU   377      53.590  34.129  56.714  1.00  0.00           H  
ATOM   3441 HD22 LEU   377      55.267  34.364  57.287  1.00  0.00           H  
ATOM   3442 HD23 LEU   377      54.400  32.925  57.835  1.00  0.00           H  
ATOM   3443  C   LEU   377      51.379  36.292  59.451  1.00  0.00           C  
ATOM   3444  O   LEU   377      51.873  37.096  60.277  1.00  0.00           O  
ATOM   3445  N   LEU   378      50.846  36.733  58.347  1.00  0.00           N  
ATOM   3446  H   LEU   378      50.350  36.097  57.740  1.00  0.00           H  
ATOM   3447  CA  LEU   378      50.644  38.112  57.869  1.00  0.00           C  
ATOM   3448  HA  LEU   378      51.562  38.690  57.763  1.00  0.00           H  
ATOM   3449  CB  LEU   378      49.933  38.146  56.489  1.00  0.00           C  
ATOM   3450  HB2 LEU   378      50.774  37.781  55.899  1.00  0.00           H  
ATOM   3451  HB3 LEU   378      49.055  37.504  56.564  1.00  0.00           H  
ATOM   3452  CG  LEU   378      49.565  39.446  55.791  1.00  0.00           C  
ATOM   3453  HG  LEU   378      48.764  39.919  56.359  1.00  0.00           H  
ATOM   3454  CD1 LEU   378      50.721  40.415  55.511  1.00  0.00           C  
ATOM   3455 HD11 LEU   378      50.416  41.285  54.930  1.00  0.00           H  
ATOM   3456 HD12 LEU   378      51.029  40.744  56.504  1.00  0.00           H  
ATOM   3457 HD13 LEU   378      51.519  39.925  54.953  1.00  0.00           H  
ATOM   3458  CD2 LEU   378      48.915  39.205  54.430  1.00  0.00           C  
ATOM   3459 HD21 LEU   378      48.064  38.549  54.614  1.00  0.00           H  
ATOM   3460 HD22 LEU   378      48.477  40.064  53.921  1.00  0.00           H  
ATOM   3461 HD23 LEU   378      49.601  38.561  53.879  1.00  0.00           H  
ATOM   3462  C   LEU   378      49.838  38.959  58.895  1.00  0.00           C  
ATOM   3463  O   LEU   378      50.081  40.164  59.079  1.00  0.00           O  
ATOM   3464  N   ASN   379      48.854  38.301  59.584  1.00  0.00           N  
ATOM   3465  H   ASN   379      48.564  37.427  59.170  1.00  0.00           H  
ATOM   3466  CA  ASN   379      48.038  38.895  60.644  1.00  0.00           C  
ATOM   3467  HA  ASN   379      47.651  39.818  60.212  1.00  0.00           H  
ATOM   3468  CB  ASN   379      46.792  38.033  60.857  1.00  0.00           C  
ATOM   3469  HB2 ASN   379      46.414  37.722  59.883  1.00  0.00           H  
ATOM   3470  HB3 ASN   379      47.086  37.124  61.383  1.00  0.00           H  
ATOM   3471  CG  ASN   379      45.615  38.699  61.622  1.00  0.00           C  
ATOM   3472  OD1 ASN   379      45.753  39.678  62.364  1.00  0.00           O  
ATOM   3473  ND2 ASN   379      44.407  38.233  61.491  1.00  0.00           N  
ATOM   3474 HD21 ASN   379      43.630  38.606  62.018  1.00  0.00           H  
ATOM   3475 HD22 ASN   379      44.382  37.396  60.926  1.00  0.00           H  
ATOM   3476  C   ASN   379      48.870  39.256  61.904  1.00  0.00           C  
ATOM   3477  O   ASN   379      48.921  40.409  62.352  1.00  0.00           O  
ATOM   3478  N   GLU   380      49.570  38.245  62.411  1.00  0.00           N  
ATOM   3479  H   GLU   380      49.622  37.329  61.989  1.00  0.00           H  
ATOM   3480  CA  GLU   380      50.517  38.528  63.493  1.00  0.00           C  
ATOM   3481  HA  GLU   380      49.968  38.908  64.354  1.00  0.00           H  
ATOM   3482  CB  GLU   380      51.153  37.164  63.804  1.00  0.00           C  
ATOM   3483  HB2 GLU   380      50.340  36.529  64.156  1.00  0.00           H  
ATOM   3484  HB3 GLU   380      51.615  36.758  62.904  1.00  0.00           H  
ATOM   3485  CG  GLU   380      52.229  37.167  64.950  1.00  0.00           C  
ATOM   3486  HG2 GLU   380      52.771  36.223  65.006  1.00  0.00           H  
ATOM   3487  HG3 GLU   380      52.968  37.930  64.707  1.00  0.00           H  
ATOM   3488  CD  GLU   380      51.561  37.400  66.383  1.00  0.00           C  
ATOM   3489  OE1 GLU   380      50.446  37.954  66.566  1.00  0.00           O  
ATOM   3490  OE2 GLU   380      52.286  36.967  67.315  1.00  0.00           O1-
ATOM   3491  C   GLU   380      51.565  39.522  63.129  1.00  0.00           C  
ATOM   3492  O   GLU   380      52.043  40.296  64.026  1.00  0.00           O  
ATOM   3493  N   MET   381      51.995  39.636  61.841  1.00  0.00           N  
ATOM   3494  H   MET   381      51.768  38.901  61.186  1.00  0.00           H  
ATOM   3495  CA  MET   381      53.057  40.515  61.459  1.00  0.00           C  
ATOM   3496  HA  MET   381      53.840  40.495  62.218  1.00  0.00           H  
ATOM   3497  CB  MET   381      53.746  39.988  60.170  1.00  0.00           C  
ATOM   3498  HB2 MET   381      52.920  39.612  59.566  1.00  0.00           H  
ATOM   3499  HB3 MET   381      54.140  40.799  59.558  1.00  0.00           H  
ATOM   3500  CG  MET   381      54.750  38.864  60.339  1.00  0.00           C  
ATOM   3501  HG2 MET   381      55.575  39.342  60.867  1.00  0.00           H  
ATOM   3502  HG3 MET   381      54.366  38.018  60.911  1.00  0.00           H  
ATOM   3503  SD  MET   381      55.353  38.200  58.797  1.00  0.00           S  
ATOM   3504  CE  MET   381      56.425  39.523  58.247  1.00  0.00           C  
ATOM   3505  HE1 MET   381      57.032  39.707  59.134  1.00  0.00           H  
ATOM   3506  HE2 MET   381      57.162  39.235  57.498  1.00  0.00           H  
ATOM   3507  HE3 MET   381      55.899  40.410  57.894  1.00  0.00           H  
ATOM   3508  C   MET   381      52.701  41.940  61.218  1.00  0.00           C  
ATOM   3509  O   MET   381      53.542  42.841  61.397  1.00  0.00           O  
ATOM   3510  N   ALA   382      51.432  42.144  60.796  1.00  0.00           N  
ATOM   3511  H   ALA   382      50.847  41.327  60.697  1.00  0.00           H  
ATOM   3512  CA  ALA   382      50.732  43.450  60.784  1.00  0.00           C  
ATOM   3513  HA  ALA   382      51.378  44.165  60.276  1.00  0.00           H  
ATOM   3514  CB  ALA   382      49.484  43.184  59.906  1.00  0.00           C  
ATOM   3515  HB1 ALA   382      49.032  44.166  59.762  1.00  0.00           H  
ATOM   3516  HB2 ALA   382      49.673  42.742  58.928  1.00  0.00           H  
ATOM   3517  HB3 ALA   382      48.689  42.597  60.365  1.00  0.00           H  
ATOM   3518  C   ALA   382      50.526  44.004  62.135  1.00  0.00           C  
ATOM   3519  O   ALA   382      50.934  45.180  62.369  1.00  0.00           O  
ATOM   3520  N   LYS   383      49.936  43.228  63.052  1.00  0.00           N  
ATOM   3521  H   LYS   383      49.661  42.289  62.800  1.00  0.00           H  
ATOM   3522  CA  LYS   383      49.750  43.728  64.435  1.00  0.00           C  
ATOM   3523  HA  LYS   383      49.161  44.644  64.390  1.00  0.00           H  
ATOM   3524  CB  LYS   383      48.943  42.685  65.275  1.00  0.00           C  
ATOM   3525  HB2 LYS   383      47.924  42.710  64.888  1.00  0.00           H  
ATOM   3526  HB3 LYS   383      49.224  41.676  64.973  1.00  0.00           H  
ATOM   3527  CG  LYS   383      48.776  42.970  66.767  1.00  0.00           C  
ATOM   3528  HG2 LYS   383      49.654  43.068  67.406  1.00  0.00           H  
ATOM   3529  HG3 LYS   383      48.219  43.903  66.845  1.00  0.00           H  
ATOM   3530  CD  LYS   383      47.853  41.909  67.340  1.00  0.00           C  
ATOM   3531  HD2 LYS   383      46.949  41.778  66.744  1.00  0.00           H  
ATOM   3532  HD3 LYS   383      48.439  40.993  67.420  1.00  0.00           H  
ATOM   3533  CE  LYS   383      47.423  42.325  68.742  1.00  0.00           C  
ATOM   3534  HE2 LYS   383      48.305  42.350  69.382  1.00  0.00           H  
ATOM   3535  HE3 LYS   383      46.906  43.284  68.776  1.00  0.00           H  
ATOM   3536  NZ  LYS   383      46.513  41.287  69.172  1.00  0.00           N1+
ATOM   3537  HZ1 LYS   383      46.336  41.420  70.158  1.00  0.00           H  
ATOM   3538  HZ2 LYS   383      45.692  41.319  68.584  1.00  0.00           H  
ATOM   3539  HZ3 LYS   383      46.940  40.371  69.168  1.00  0.00           H  
ATOM   3540  C   LYS   383      50.974  44.317  65.141  1.00  0.00           C  
ATOM   3541  O   LYS   383      50.755  45.111  66.074  1.00  0.00           O  
ATOM   3542  N   LYS   384      52.268  44.162  64.648  1.00  0.00           N  
ATOM   3543  H   LYS   384      52.397  43.559  63.848  1.00  0.00           H  
ATOM   3544  CA  LYS   384      53.420  44.882  65.180  1.00  0.00           C  
ATOM   3545  HA  LYS   384      53.503  44.768  66.261  1.00  0.00           H  
ATOM   3546  CB  LYS   384      54.592  44.173  64.436  1.00  0.00           C  
ATOM   3547  HB2 LYS   384      54.566  43.144  64.795  1.00  0.00           H  
ATOM   3548  HB3 LYS   384      54.439  44.225  63.358  1.00  0.00           H  
ATOM   3549  CG  LYS   384      56.052  44.680  64.639  1.00  0.00           C  
ATOM   3550  HG2 LYS   384      56.215  45.611  64.096  1.00  0.00           H  
ATOM   3551  HG3 LYS   384      56.215  44.886  65.697  1.00  0.00           H  
ATOM   3552  CD  LYS   384      56.970  43.563  64.108  1.00  0.00           C  
ATOM   3553  HD2 LYS   384      56.732  42.594  64.546  1.00  0.00           H  
ATOM   3554  HD3 LYS   384      56.825  43.475  63.031  1.00  0.00           H  
ATOM   3555  CE  LYS   384      58.390  43.924  64.436  1.00  0.00           C  
ATOM   3556  HE2 LYS   384      58.741  44.754  63.823  1.00  0.00           H  
ATOM   3557  HE3 LYS   384      58.406  44.144  65.503  1.00  0.00           H  
ATOM   3558  NZ  LYS   384      59.352  42.883  64.206  1.00  0.00           N1+
ATOM   3559  HZ1 LYS   384      60.218  43.175  64.636  1.00  0.00           H  
ATOM   3560  HZ2 LYS   384      59.090  41.943  64.465  1.00  0.00           H  
ATOM   3561  HZ3 LYS   384      59.466  42.834  63.203  1.00  0.00           H  
ATOM   3562  C   LYS   384      53.528  46.371  65.006  1.00  0.00           C  
ATOM   3563  O   LYS   384      53.934  47.105  65.854  1.00  0.00           O  
ATOM   3564  N   TYR   385      52.811  46.919  64.080  1.00  0.00           N  
ATOM   3565  H   TYR   385      52.463  46.356  63.317  1.00  0.00           H  
ATOM   3566  CA  TYR   385      52.602  48.310  63.807  1.00  0.00           C  
ATOM   3567  HA  TYR   385      53.316  48.941  64.335  1.00  0.00           H  
ATOM   3568  CB  TYR   385      52.926  48.519  62.417  1.00  0.00           C  
ATOM   3569  HB2 TYR   385      52.126  48.161  61.769  1.00  0.00           H  
ATOM   3570  HB3 TYR   385      52.917  49.586  62.195  1.00  0.00           H  
ATOM   3571  CG  TYR   385      54.266  47.964  62.004  1.00  0.00           C  
ATOM   3572  CD1 TYR   385      55.474  48.645  62.166  1.00  0.00           C  
ATOM   3573  HD1 TYR   385      55.388  49.673  62.487  1.00  0.00           H  
ATOM   3574  CE1 TYR   385      56.719  48.004  61.883  1.00  0.00           C  
ATOM   3575  HE1 TYR   385      57.641  48.481  62.180  1.00  0.00           H  
ATOM   3576  CZ  TYR   385      56.679  46.728  61.333  1.00  0.00           C  
ATOM   3577  OH  TYR   385      57.885  46.117  61.227  1.00  0.00           O  
ATOM   3578  HH  TYR   385      57.786  45.257  60.812  1.00  0.00           H  
ATOM   3579  CE2 TYR   385      55.470  46.041  61.078  1.00  0.00           C  
ATOM   3580  HE2 TYR   385      55.472  45.025  60.712  1.00  0.00           H  
ATOM   3581  CD2 TYR   385      54.233  46.655  61.418  1.00  0.00           C  
ATOM   3582  HD2 TYR   385      53.281  46.158  61.301  1.00  0.00           H  
ATOM   3583  C   TYR   385      51.178  48.770  64.192  1.00  0.00           C  
ATOM   3584  O   TYR   385      50.619  49.806  63.763  1.00  0.00           O  
ATOM   3585  N   ASN   386      50.599  48.038  65.104  1.00  0.00           N  
ATOM   3586  H   ASN   386      51.203  47.304  65.446  1.00  0.00           H  
ATOM   3587  CA  ASN   386      49.333  48.248  65.856  1.00  0.00           C  
ATOM   3588  HA  ASN   386      49.262  47.404  66.542  1.00  0.00           H  
ATOM   3589  CB  ASN   386      49.450  49.518  66.775  1.00  0.00           C  
ATOM   3590  HB2 ASN   386      49.418  50.374  66.101  1.00  0.00           H  
ATOM   3591  HB3 ASN   386      48.706  49.526  67.572  1.00  0.00           H  
ATOM   3592  CG  ASN   386      50.803  49.498  67.500  1.00  0.00           C  
ATOM   3593  OD1 ASN   386      51.311  48.467  67.811  1.00  0.00           O  
ATOM   3594  ND2 ASN   386      51.443  50.624  67.867  1.00  0.00           N  
ATOM   3595 HD21 ASN   386      51.121  51.569  67.711  1.00  0.00           H  
ATOM   3596 HD22 ASN   386      52.205  50.419  68.498  1.00  0.00           H  
ATOM   3597  C   ASN   386      48.051  48.159  64.983  1.00  0.00           C  
ATOM   3598  O   ASN   386      47.037  48.806  65.263  1.00  0.00           O  
ATOM   3599  N   MET   387      48.093  47.281  64.008  1.00  0.00           N  
ATOM   3600  H   MET   387      48.815  46.580  64.092  1.00  0.00           H  
ATOM   3601  CA  MET   387      47.055  46.993  62.997  1.00  0.00           C  
ATOM   3602  HA  MET   387      46.534  47.897  62.681  1.00  0.00           H  
ATOM   3603  CB  MET   387      47.632  46.513  61.661  1.00  0.00           C  
ATOM   3604  HB2 MET   387      48.177  45.575  61.766  1.00  0.00           H  
ATOM   3605  HB3 MET   387      46.839  46.274  60.951  1.00  0.00           H  
ATOM   3606  CG  MET   387      48.589  47.524  60.988  1.00  0.00           C  
ATOM   3607  HG2 MET   387      49.359  47.733  61.730  1.00  0.00           H  
ATOM   3608  HG3 MET   387      49.045  47.064  60.111  1.00  0.00           H  
ATOM   3609  SD  MET   387      47.794  49.188  60.536  1.00  0.00           S  
ATOM   3610  CE  MET   387      46.469  48.730  59.459  1.00  0.00           C  
ATOM   3611  HE1 MET   387      45.961  49.626  59.102  1.00  0.00           H  
ATOM   3612  HE2 MET   387      46.878  48.142  58.637  1.00  0.00           H  
ATOM   3613  HE3 MET   387      45.722  48.203  60.052  1.00  0.00           H  
ATOM   3614  C   MET   387      46.020  46.013  63.480  1.00  0.00           C  
ATOM   3615  O   MET   387      46.414  45.254  64.325  1.00  0.00           O  
ATOM   3616  N   LYS   388      44.845  46.038  62.944  1.00  0.00           N  
ATOM   3617  H   LYS   388      44.528  46.810  62.375  1.00  0.00           H  
ATOM   3618  CA  LYS   388      43.772  45.057  63.325  1.00  0.00           C  
ATOM   3619  HA  LYS   388      44.202  44.244  63.911  1.00  0.00           H  
ATOM   3620  CB  LYS   388      42.831  45.750  64.300  1.00  0.00           C  
ATOM   3621  HB2 LYS   388      43.531  46.056  65.077  1.00  0.00           H  
ATOM   3622  HB3 LYS   388      42.564  46.669  63.778  1.00  0.00           H  
ATOM   3623  CG  LYS   388      41.699  44.944  64.985  1.00  0.00           C  
ATOM   3624  HG2 LYS   388      41.082  44.543  64.180  1.00  0.00           H  
ATOM   3625  HG3 LYS   388      42.090  44.150  65.621  1.00  0.00           H  
ATOM   3626  CD  LYS   388      40.860  45.788  65.961  1.00  0.00           C  
ATOM   3627  HD2 LYS   388      41.461  46.462  66.570  1.00  0.00           H  
ATOM   3628  HD3 LYS   388      40.141  46.342  65.358  1.00  0.00           H  
ATOM   3629  CE  LYS   388      40.032  44.855  66.848  1.00  0.00           C  
ATOM   3630  HE2 LYS   388      39.585  44.056  66.255  1.00  0.00           H  
ATOM   3631  HE3 LYS   388      40.738  44.452  67.574  1.00  0.00           H  
ATOM   3632  NZ  LYS   388      38.895  45.530  67.419  1.00  0.00           N1+
ATOM   3633  HZ1 LYS   388      38.267  45.619  66.633  1.00  0.00           H  
ATOM   3634  HZ2 LYS   388      38.413  44.930  68.073  1.00  0.00           H  
ATOM   3635  HZ3 LYS   388      39.068  46.442  67.817  1.00  0.00           H  
ATOM   3636  C   LYS   388      43.050  44.653  62.057  1.00  0.00           C  
ATOM   3637  O   LYS   388      42.601  45.521  61.267  1.00  0.00           O  
ATOM   3638  N   LEU   389      42.885  43.355  61.802  1.00  0.00           N  
ATOM   3639  H   LEU   389      43.238  42.733  62.515  1.00  0.00           H  
ATOM   3640  CA  LEU   389      42.124  42.737  60.701  1.00  0.00           C  
ATOM   3641  HA  LEU   389      42.690  42.961  59.797  1.00  0.00           H  
ATOM   3642  CB  LEU   389      42.129  41.207  60.726  1.00  0.00           C  
ATOM   3643  HB2 LEU   389      43.155  40.873  60.573  1.00  0.00           H  
ATOM   3644  HB3 LEU   389      41.693  40.811  61.643  1.00  0.00           H  
ATOM   3645  CG  LEU   389      41.296  40.696  59.552  1.00  0.00           C  
ATOM   3646  HG  LEU   389      40.333  41.198  59.454  1.00  0.00           H  
ATOM   3647  CD1 LEU   389      42.015  40.915  58.185  1.00  0.00           C  
ATOM   3648 HD11 LEU   389      42.112  41.992  58.051  1.00  0.00           H  
ATOM   3649 HD12 LEU   389      43.026  40.506  58.206  1.00  0.00           H  
ATOM   3650 HD13 LEU   389      41.351  40.448  57.457  1.00  0.00           H  
ATOM   3651  CD2 LEU   389      41.005  39.153  59.657  1.00  0.00           C  
ATOM   3652 HD21 LEU   389      42.001  38.711  59.680  1.00  0.00           H  
ATOM   3653 HD22 LEU   389      40.465  38.773  60.525  1.00  0.00           H  
ATOM   3654 HD23 LEU   389      40.439  38.793  58.798  1.00  0.00           H  
ATOM   3655  C   LEU   389      40.704  43.321  60.630  1.00  0.00           C  
ATOM   3656  O   LEU   389      40.014  43.254  61.703  1.00  0.00           O  
ATOM   3657  N   VAL   390      40.275  43.929  59.533  1.00  0.00           N  
ATOM   3658  H   VAL   390      40.892  43.873  58.735  1.00  0.00           H  
ATOM   3659  CA  VAL   390      38.819  44.215  59.301  1.00  0.00           C  
ATOM   3660  HA  VAL   390      38.270  44.260  60.242  1.00  0.00           H  
ATOM   3661  CB  VAL   390      38.574  45.512  58.519  1.00  0.00           C  
ATOM   3662  HB  VAL   390      39.025  45.489  57.527  1.00  0.00           H  
ATOM   3663  CG1 VAL   390      37.036  45.742  58.271  1.00  0.00           C  
ATOM   3664 HG11 VAL   390      36.581  44.992  57.623  1.00  0.00           H  
ATOM   3665 HG12 VAL   390      36.428  45.796  59.174  1.00  0.00           H  
ATOM   3666 HG13 VAL   390      36.998  46.663  57.690  1.00  0.00           H  
ATOM   3667  CG2 VAL   390      39.138  46.667  59.226  1.00  0.00           C  
ATOM   3668 HG21 VAL   390      38.559  46.993  60.090  1.00  0.00           H  
ATOM   3669 HG22 VAL   390      40.185  46.544  59.505  1.00  0.00           H  
ATOM   3670 HG23 VAL   390      39.128  47.586  58.640  1.00  0.00           H  
ATOM   3671  C   VAL   390      38.216  43.011  58.463  1.00  0.00           C  
ATOM   3672  O   VAL   390      37.299  42.337  58.977  1.00  0.00           O  
ATOM   3673  N   TYR   391      38.644  42.684  57.269  1.00  0.00           N  
ATOM   3674  H   TYR   391      39.497  43.124  56.956  1.00  0.00           H  
ATOM   3675  CA  TYR   391      38.172  41.471  56.577  1.00  0.00           C  
ATOM   3676  HA  TYR   391      38.097  40.726  57.369  1.00  0.00           H  
ATOM   3677  CB  TYR   391      36.706  41.620  56.032  1.00  0.00           C  
ATOM   3678  HB2 TYR   391      36.379  40.624  55.732  1.00  0.00           H  
ATOM   3679  HB3 TYR   391      35.940  41.825  56.780  1.00  0.00           H  
ATOM   3680  CG  TYR   391      36.401  42.574  54.806  1.00  0.00           C  
ATOM   3681  CD1 TYR   391      36.943  42.198  53.619  1.00  0.00           C  
ATOM   3682  HD1 TYR   391      37.479  41.260  53.587  1.00  0.00           H  
ATOM   3683  CE1 TYR   391      36.854  43.071  52.474  1.00  0.00           C  
ATOM   3684  HE1 TYR   391      37.300  42.768  51.538  1.00  0.00           H  
ATOM   3685  CZ  TYR   391      36.285  44.325  52.675  1.00  0.00           C  
ATOM   3686  OH  TYR   391      36.411  45.260  51.660  1.00  0.00           O  
ATOM   3687  HH  TYR   391      35.586  45.705  51.451  1.00  0.00           H  
ATOM   3688  CE2 TYR   391      35.633  44.675  53.915  1.00  0.00           C  
ATOM   3689  HE2 TYR   391      35.204  45.660  54.031  1.00  0.00           H  
ATOM   3690  CD2 TYR   391      35.816  43.840  55.006  1.00  0.00           C  
ATOM   3691  HD2 TYR   391      35.361  44.022  55.969  1.00  0.00           H  
ATOM   3692  C   TYR   391      39.190  40.910  55.546  1.00  0.00           C  
ATOM   3693  O   TYR   391      40.074  41.617  55.098  1.00  0.00           O  
ATOM   3694  N   LYS   392      38.974  39.595  55.165  1.00  0.00           N  
ATOM   3695  H   LYS   392      38.359  39.071  55.770  1.00  0.00           H  
ATOM   3696  CA  LYS   392      39.465  38.995  53.978  1.00  0.00           C  
ATOM   3697  HA  LYS   392      39.890  39.753  53.319  1.00  0.00           H  
ATOM   3698  CB  LYS   392      40.626  38.115  54.390  1.00  0.00           C  
ATOM   3699  HB2 LYS   392      41.127  37.639  53.547  1.00  0.00           H  
ATOM   3700  HB3 LYS   392      41.393  38.834  54.676  1.00  0.00           H  
ATOM   3701  CG  LYS   392      40.387  37.091  55.495  1.00  0.00           C  
ATOM   3702  HG2 LYS   392      40.770  37.507  56.427  1.00  0.00           H  
ATOM   3703  HG3 LYS   392      39.328  36.835  55.519  1.00  0.00           H  
ATOM   3704  CD  LYS   392      41.142  35.807  55.154  1.00  0.00           C  
ATOM   3705  HD2 LYS   392      40.857  35.356  54.204  1.00  0.00           H  
ATOM   3706  HD3 LYS   392      42.192  36.100  55.117  1.00  0.00           H  
ATOM   3707  CE  LYS   392      40.880  34.626  56.208  1.00  0.00           C  
ATOM   3708  HE2 LYS   392      41.589  33.848  55.925  1.00  0.00           H  
ATOM   3709  HE3 LYS   392      41.141  35.177  57.112  1.00  0.00           H  
ATOM   3710  NZ  LYS   392      39.487  34.156  56.252  1.00  0.00           N1+
ATOM   3711  HZ1 LYS   392      39.173  33.640  55.443  1.00  0.00           H  
ATOM   3712  HZ2 LYS   392      39.471  33.342  56.849  1.00  0.00           H  
ATOM   3713  HZ3 LYS   392      38.765  34.805  56.531  1.00  0.00           H  
ATOM   3714  C   LYS   392      38.420  38.141  53.236  1.00  0.00           C  
ATOM   3715  O   LYS   392      37.468  37.581  53.815  1.00  0.00           O  
ATOM   3716  N   LYS   393      38.473  38.078  51.891  1.00  0.00           N  
ATOM   3717  H   LYS   393      39.299  38.502  51.493  1.00  0.00           H  
ATOM   3718  CA  LYS   393      37.465  37.403  51.025  1.00  0.00           C  
ATOM   3719  HA  LYS   393      37.076  36.633  51.691  1.00  0.00           H  
ATOM   3720  CB  LYS   393      36.320  38.351  50.705  1.00  0.00           C  
ATOM   3721  HB2 LYS   393      36.759  39.221  50.217  1.00  0.00           H  
ATOM   3722  HB3 LYS   393      35.667  37.936  49.937  1.00  0.00           H  
ATOM   3723  CG  LYS   393      35.315  38.901  51.732  1.00  0.00           C  
ATOM   3724  HG2 LYS   393      35.879  39.462  52.477  1.00  0.00           H  
ATOM   3725  HG3 LYS   393      34.530  39.494  51.263  1.00  0.00           H  
ATOM   3726  CD  LYS   393      34.567  37.763  52.365  1.00  0.00           C  
ATOM   3727  HD2 LYS   393      34.521  36.837  51.792  1.00  0.00           H  
ATOM   3728  HD3 LYS   393      35.036  37.369  53.266  1.00  0.00           H  
ATOM   3729  CE  LYS   393      33.207  38.179  52.777  1.00  0.00           C  
ATOM   3730  HE2 LYS   393      32.646  38.541  51.915  1.00  0.00           H  
ATOM   3731  HE3 LYS   393      32.770  37.257  53.161  1.00  0.00           H  
ATOM   3732  NZ  LYS   393      33.217  39.201  53.842  1.00  0.00           N1+
ATOM   3733  HZ1 LYS   393      33.518  38.863  54.745  1.00  0.00           H  
ATOM   3734  HZ2 LYS   393      33.604  40.109  53.630  1.00  0.00           H  
ATOM   3735  HZ3 LYS   393      32.246  39.372  54.064  1.00  0.00           H  
ATOM   3736  C   LYS   393      38.134  36.781  49.770  1.00  0.00           C  
ATOM   3737  O   LYS   393      39.009  37.435  49.243  1.00  0.00           O  
ATOM   3738  N   THR   394      37.662  35.643  49.336  1.00  0.00           N  
ATOM   3739  H   THR   394      36.880  35.316  49.886  1.00  0.00           H  
ATOM   3740  CA  THR   394      37.923  35.056  48.005  1.00  0.00           C  
ATOM   3741  HA  THR   394      38.990  35.220  47.850  1.00  0.00           H  
ATOM   3742  CB  THR   394      37.714  33.526  48.000  1.00  0.00           C  
ATOM   3743  HB  THR   394      38.161  33.199  47.061  1.00  0.00           H  
ATOM   3744  CG2 THR   394      38.297  32.627  49.054  1.00  0.00           C  
ATOM   3745 HG21 THR   394      38.401  31.629  48.628  1.00  0.00           H  
ATOM   3746 HG22 THR   394      39.259  33.080  49.295  1.00  0.00           H  
ATOM   3747 HG23 THR   394      37.669  32.625  49.945  1.00  0.00           H  
ATOM   3748  OG1 THR   394      36.351  33.187  48.118  1.00  0.00           O  
ATOM   3749  HG1 THR   394      36.348  32.787  48.991  1.00  0.00           H  
ATOM   3750  C   THR   394      37.112  35.773  46.895  1.00  0.00           C  
ATOM   3751  O   THR   394      36.064  36.304  47.206  1.00  0.00           O  
ATOM   3752  N   PHE   395      37.484  35.716  45.606  1.00  0.00           N  
ATOM   3753  H   PHE   395      38.328  35.216  45.367  1.00  0.00           H  
ATOM   3754  CA  PHE   395      36.814  36.418  44.519  1.00  0.00           C  
ATOM   3755  HA  PHE   395      36.781  37.483  44.750  1.00  0.00           H  
ATOM   3756  CB  PHE   395      37.588  36.234  43.171  1.00  0.00           C  
ATOM   3757  HB2 PHE   395      37.971  35.213  43.165  1.00  0.00           H  
ATOM   3758  HB3 PHE   395      36.854  36.288  42.366  1.00  0.00           H  
ATOM   3759  CG  PHE   395      38.649  37.290  42.951  1.00  0.00           C  
ATOM   3760  CD1 PHE   395      39.368  37.920  44.047  1.00  0.00           C  
ATOM   3761  HD1 PHE   395      39.054  37.782  45.071  1.00  0.00           H  
ATOM   3762  CE1 PHE   395      40.240  38.991  43.839  1.00  0.00           C  
ATOM   3763  HE1 PHE   395      40.892  39.380  44.608  1.00  0.00           H  
ATOM   3764  CZ  PHE   395      40.317  39.478  42.551  1.00  0.00           C  
ATOM   3765  HZ  PHE   395      41.036  40.275  42.434  1.00  0.00           H  
ATOM   3766  CE2 PHE   395      39.691  38.880  41.485  1.00  0.00           C  
ATOM   3767  HE2 PHE   395      39.826  39.363  40.528  1.00  0.00           H  
ATOM   3768  CD2 PHE   395      38.848  37.740  41.638  1.00  0.00           C  
ATOM   3769  HD2 PHE   395      38.274  37.374  40.799  1.00  0.00           H  
ATOM   3770  C   PHE   395      35.330  36.003  44.371  1.00  0.00           C  
ATOM   3771  O   PHE   395      34.543  36.869  43.869  1.00  0.00           O  
ATOM   3772  N   LEU   396      34.969  34.818  44.838  1.00  0.00           N  
ATOM   3773  H   LEU   396      35.641  34.130  45.148  1.00  0.00           H  
ATOM   3774  CA  LEU   396      33.529  34.471  44.848  1.00  0.00           C  
ATOM   3775  HA  LEU   396      33.171  34.847  43.890  1.00  0.00           H  
ATOM   3776  CB  LEU   396      33.292  32.931  44.662  1.00  0.00           C  
ATOM   3777  HB2 LEU   396      33.818  32.539  43.792  1.00  0.00           H  
ATOM   3778  HB3 LEU   396      33.649  32.406  45.548  1.00  0.00           H  
ATOM   3779  CG  LEU   396      31.792  32.546  44.530  1.00  0.00           C  
ATOM   3780  HG  LEU   396      31.313  32.919  45.436  1.00  0.00           H  
ATOM   3781  CD1 LEU   396      31.037  33.175  43.416  1.00  0.00           C  
ATOM   3782 HD11 LEU   396      31.453  34.097  43.010  1.00  0.00           H  
ATOM   3783 HD12 LEU   396      30.983  32.483  42.576  1.00  0.00           H  
ATOM   3784 HD13 LEU   396      30.081  33.323  43.919  1.00  0.00           H  
ATOM   3785  CD2 LEU   396      31.612  31.028  44.578  1.00  0.00           C  
ATOM   3786 HD21 LEU   396      32.200  30.640  43.746  1.00  0.00           H  
ATOM   3787 HD22 LEU   396      31.952  30.589  45.516  1.00  0.00           H  
ATOM   3788 HD23 LEU   396      30.531  30.932  44.479  1.00  0.00           H  
ATOM   3789  C   LEU   396      32.853  35.070  46.107  1.00  0.00           C  
ATOM   3790  O   LEU   396      31.826  35.741  45.931  1.00  0.00           O  
ATOM   3791  N   GLU   397      33.359  34.962  47.316  1.00  0.00           N  
ATOM   3792  H   GLU   397      34.146  34.351  47.480  1.00  0.00           H  
ATOM   3793  CA  GLU   397      32.712  35.532  48.509  1.00  0.00           C  
ATOM   3794  HA  GLU   397      31.699  35.152  48.644  1.00  0.00           H  
ATOM   3795  CB  GLU   397      33.452  35.140  49.766  1.00  0.00           C  
ATOM   3796  HB2 GLU   397      34.535  35.071  49.658  1.00  0.00           H  
ATOM   3797  HB3 GLU   397      33.186  35.940  50.457  1.00  0.00           H  
ATOM   3798  CG  GLU   397      32.753  33.806  50.200  1.00  0.00           C  
ATOM   3799  HG2 GLU   397      32.762  33.943  51.282  1.00  0.00           H  
ATOM   3800  HG3 GLU   397      31.701  33.754  49.918  1.00  0.00           H  
ATOM   3801  CD  GLU   397      33.566  32.563  49.886  1.00  0.00           C  
ATOM   3802  OE1 GLU   397      33.205  31.931  48.859  1.00  0.00           O  
ATOM   3803  OE2 GLU   397      34.637  32.292  50.461  1.00  0.00           O1-
ATOM   3804  C   GLU   397      32.704  37.037  48.415  1.00  0.00           C  
ATOM   3805  O   GLU   397      31.678  37.563  48.876  1.00  0.00           O  
ATOM   3806  N   PHE   398      33.681  37.678  47.772  1.00  0.00           N  
ATOM   3807  H   PHE   398      34.464  37.070  47.579  1.00  0.00           H  
ATOM   3808  CA  PHE   398      33.666  39.094  47.564  1.00  0.00           C  
ATOM   3809  HA  PHE   398      33.289  39.416  48.535  1.00  0.00           H  
ATOM   3810  CB  PHE   398      35.110  39.640  47.381  1.00  0.00           C  
ATOM   3811  HB2 PHE   398      35.842  39.194  48.055  1.00  0.00           H  
ATOM   3812  HB3 PHE   398      35.345  39.431  46.338  1.00  0.00           H  
ATOM   3813  CG  PHE   398      35.207  41.113  47.609  1.00  0.00           C  
ATOM   3814  CD1 PHE   398      34.793  41.729  48.811  1.00  0.00           C  
ATOM   3815  HD1 PHE   398      34.366  41.047  49.531  1.00  0.00           H  
ATOM   3816  CE1 PHE   398      35.089  43.094  49.129  1.00  0.00           C  
ATOM   3817  HE1 PHE   398      34.834  43.449  50.116  1.00  0.00           H  
ATOM   3818  CZ  PHE   398      35.775  43.919  48.226  1.00  0.00           C  
ATOM   3819  HZ  PHE   398      35.974  44.941  48.512  1.00  0.00           H  
ATOM   3820  CE2 PHE   398      36.238  43.297  47.017  1.00  0.00           C  
ATOM   3821  HE2 PHE   398      36.840  43.841  46.305  1.00  0.00           H  
ATOM   3822  CD2 PHE   398      35.952  41.912  46.743  1.00  0.00           C  
ATOM   3823  HD2 PHE   398      36.295  41.402  45.855  1.00  0.00           H  
ATOM   3824  C   PHE   398      32.769  39.540  46.427  1.00  0.00           C  
ATOM   3825  O   PHE   398      32.092  40.534  46.596  1.00  0.00           O  
ATOM   3826  N   TYR   399      32.692  38.816  45.287  1.00  0.00           N  
ATOM   3827  H   TYR   399      33.301  38.028  45.122  1.00  0.00           H  
ATOM   3828  CA  TYR   399      31.682  39.186  44.247  1.00  0.00           C  
ATOM   3829  HA  TYR   399      31.882  40.230  44.004  1.00  0.00           H  
ATOM   3830  CB  TYR   399      31.799  38.373  42.965  1.00  0.00           C  
ATOM   3831  HB2 TYR   399      32.740  38.682  42.508  1.00  0.00           H  
ATOM   3832  HB3 TYR   399      31.787  37.321  43.251  1.00  0.00           H  
ATOM   3833  CG  TYR   399      30.731  38.471  41.946  1.00  0.00           C  
ATOM   3834  CD1 TYR   399      30.804  39.420  40.862  1.00  0.00           C  
ATOM   3835  HD1 TYR   399      31.647  40.082  40.735  1.00  0.00           H  
ATOM   3836  CE1 TYR   399      29.763  39.385  39.877  1.00  0.00           C  
ATOM   3837  HE1 TYR   399      29.708  40.110  39.079  1.00  0.00           H  
ATOM   3838  CZ  TYR   399      28.626  38.515  39.899  1.00  0.00           C  
ATOM   3839  OH  TYR   399      27.682  38.537  38.984  1.00  0.00           O  
ATOM   3840  HH  TYR   399      26.930  38.014  39.272  1.00  0.00           H  
ATOM   3841  CE2 TYR   399      28.516  37.664  41.041  1.00  0.00           C  
ATOM   3842  HE2 TYR   399      27.743  36.910  41.086  1.00  0.00           H  
ATOM   3843  CD2 TYR   399      29.626  37.594  41.978  1.00  0.00           C  
ATOM   3844  HD2 TYR   399      29.602  36.964  42.854  1.00  0.00           H  
ATOM   3845  C   TYR   399      30.279  39.205  44.848  1.00  0.00           C  
ATOM   3846  O   TYR   399      29.508  40.163  44.629  1.00  0.00           O  
ATOM   3847  N   GLU   400      30.012  38.147  45.598  1.00  0.00           N  
ATOM   3848  H   GLU   400      30.737  37.449  45.690  1.00  0.00           H  
ATOM   3849  CA  GLU   400      28.734  37.844  46.260  1.00  0.00           C  
ATOM   3850  HA  GLU   400      27.955  38.060  45.528  1.00  0.00           H  
ATOM   3851  CB  GLU   400      28.715  36.314  46.717  1.00  0.00           C  
ATOM   3852  HB2 GLU   400      29.606  36.180  47.330  1.00  0.00           H  
ATOM   3853  HB3 GLU   400      27.826  36.034  47.283  1.00  0.00           H  
ATOM   3854  CG  GLU   400      28.678  35.357  45.517  1.00  0.00           C  
ATOM   3855  HG2 GLU   400      29.498  35.465  44.807  1.00  0.00           H  
ATOM   3856  HG3 GLU   400      28.767  34.333  45.880  1.00  0.00           H  
ATOM   3857  CD  GLU   400      27.319  35.349  44.810  1.00  0.00           C  
ATOM   3858  OE1 GLU   400      26.330  35.388  45.501  1.00  0.00           O  
ATOM   3859  OE2 GLU   400      27.346  35.246  43.551  1.00  0.00           O1-
ATOM   3860  C   GLU   400      28.498  38.792  47.496  1.00  0.00           C  
ATOM   3861  O   GLU   400      27.417  38.790  48.081  1.00  0.00           O  
ATOM   3862  N   GLU   401      29.564  39.551  47.904  1.00  0.00           N  
ATOM   3863  H   GLU   401      30.431  39.377  47.417  1.00  0.00           H  
ATOM   3864  CA  GLU   401      29.485  40.560  48.972  1.00  0.00           C  
ATOM   3865  HA  GLU   401      28.721  40.286  49.700  1.00  0.00           H  
ATOM   3866  CB  GLU   401      30.846  40.654  49.656  1.00  0.00           C  
ATOM   3867  HB2 GLU   401      31.032  39.661  50.065  1.00  0.00           H  
ATOM   3868  HB3 GLU   401      31.516  40.941  48.845  1.00  0.00           H  
ATOM   3869  CG  GLU   401      30.925  41.636  50.855  1.00  0.00           C  
ATOM   3870  HG2 GLU   401      31.979  41.779  51.095  1.00  0.00           H  
ATOM   3871  HG3 GLU   401      30.660  42.654  50.567  1.00  0.00           H  
ATOM   3872  CD  GLU   401      30.201  41.183  52.125  1.00  0.00           C  
ATOM   3873  OE1 GLU   401      30.328  39.934  52.406  1.00  0.00           O  
ATOM   3874  OE2 GLU   401      29.501  42.001  52.825  1.00  0.00           O1-
ATOM   3875  C   GLU   401      29.073  41.931  48.400  1.00  0.00           C  
ATOM   3876  O   GLU   401      28.264  42.635  49.048  1.00  0.00           O  
ATOM   3877  N   LYS   402      29.509  42.268  47.238  1.00  0.00           N  
ATOM   3878  H   LYS   402      30.094  41.626  46.722  1.00  0.00           H  
ATOM   3879  CA  LYS   402      29.400  43.613  46.572  1.00  0.00           C  
ATOM   3880  HA  LYS   402      29.046  44.360  47.283  1.00  0.00           H  
ATOM   3881  CB  LYS   402      30.864  43.999  46.092  1.00  0.00           C  
ATOM   3882  HB2 LYS   402      31.380  43.243  45.501  1.00  0.00           H  
ATOM   3883  HB3 LYS   402      30.850  44.909  45.493  1.00  0.00           H  
ATOM   3884  CG  LYS   402      31.874  44.220  47.254  1.00  0.00           C  
ATOM   3885  HG2 LYS   402      32.036  43.315  47.840  1.00  0.00           H  
ATOM   3886  HG3 LYS   402      32.832  44.550  46.853  1.00  0.00           H  
ATOM   3887  CD  LYS   402      31.275  45.261  48.266  1.00  0.00           C  
ATOM   3888  HD2 LYS   402      30.905  46.081  47.651  1.00  0.00           H  
ATOM   3889  HD3 LYS   402      30.478  44.850  48.886  1.00  0.00           H  
ATOM   3890  CE  LYS   402      32.394  45.768  49.194  1.00  0.00           C  
ATOM   3891  HE2 LYS   402      32.833  44.944  49.756  1.00  0.00           H  
ATOM   3892  HE3 LYS   402      33.151  46.304  48.622  1.00  0.00           H  
ATOM   3893  NZ  LYS   402      31.902  46.713  50.224  1.00  0.00           N1+
ATOM   3894  HZ1 LYS   402      31.689  47.623  49.840  1.00  0.00           H  
ATOM   3895  HZ2 LYS   402      31.104  46.417  50.767  1.00  0.00           H  
ATOM   3896  HZ3 LYS   402      32.729  46.886  50.778  1.00  0.00           H  
ATOM   3897  C   LYS   402      28.383  43.686  45.392  1.00  0.00           C  
ATOM   3898  O   LYS   402      27.976  44.809  45.081  1.00  0.00           O  
ATOM   3899  N   ILE   403      28.018  42.619  44.637  1.00  0.00           N  
ATOM   3900  H   ILE   403      28.514  41.769  44.866  1.00  0.00           H  
ATOM   3901  CA  ILE   403      27.307  42.608  43.311  1.00  0.00           C  
ATOM   3902  HA  ILE   403      27.803  43.304  42.636  1.00  0.00           H  
ATOM   3903  CB  ILE   403      27.380  41.262  42.655  1.00  0.00           C  
ATOM   3904  HB  ILE   403      28.449  41.197  42.454  1.00  0.00           H  
ATOM   3905  CG2 ILE   403      26.731  40.095  43.386  1.00  0.00           C  
ATOM   3906 HG21 ILE   403      26.995  39.962  44.435  1.00  0.00           H  
ATOM   3907 HG22 ILE   403      25.653  40.211  43.501  1.00  0.00           H  
ATOM   3908 HG23 ILE   403      26.887  39.114  42.938  1.00  0.00           H  
ATOM   3909  CG1 ILE   403      26.726  41.254  41.228  1.00  0.00           C  
ATOM   3910 HG12 ILE   403      26.935  40.269  40.811  1.00  0.00           H  
ATOM   3911 HG13 ILE   403      25.655  41.370  41.395  1.00  0.00           H  
ATOM   3912  CD1 ILE   403      27.353  42.229  40.206  1.00  0.00           C  
ATOM   3913 HD11 ILE   403      28.431  42.205  40.045  1.00  0.00           H  
ATOM   3914 HD12 ILE   403      26.797  42.112  39.276  1.00  0.00           H  
ATOM   3915 HD13 ILE   403      27.126  43.213  40.616  1.00  0.00           H  
ATOM   3916  C   ILE   403      25.897  43.085  43.379  1.00  0.00           C  
ATOM   3917  O   ILE   403      25.349  43.724  42.459  1.00  0.00           O  
ATOM   3918  N   LYS   404      25.177  42.851  44.509  1.00  0.00           N  
ATOM   3919  H   LYS   404      25.678  42.565  45.337  1.00  0.00           H  
ATOM   3920  CA  LYS   404      23.765  43.237  44.672  1.00  0.00           C  
ATOM   3921  HA  LYS   404      23.311  43.051  43.699  1.00  0.00           H  
ATOM   3922  CB  LYS   404      23.011  42.438  45.713  1.00  0.00           C  
ATOM   3923  HB2 LYS   404      23.343  42.892  46.646  1.00  0.00           H  
ATOM   3924  HB3 LYS   404      21.963  42.723  45.621  1.00  0.00           H  
ATOM   3925  CG  LYS   404      23.266  40.874  45.667  1.00  0.00           C  
ATOM   3926  HG2 LYS   404      24.338  40.706  45.568  1.00  0.00           H  
ATOM   3927  HG3 LYS   404      22.995  40.485  46.648  1.00  0.00           H  
ATOM   3928  CD  LYS   404      22.465  40.198  44.557  1.00  0.00           C  
ATOM   3929  HD2 LYS   404      22.584  40.825  43.673  1.00  0.00           H  
ATOM   3930  HD3 LYS   404      22.885  39.194  44.490  1.00  0.00           H  
ATOM   3931  CE  LYS   404      20.992  40.013  44.863  1.00  0.00           C  
ATOM   3932  HE2 LYS   404      20.873  39.352  45.722  1.00  0.00           H  
ATOM   3933  HE3 LYS   404      20.612  41.013  45.071  1.00  0.00           H  
ATOM   3934  NZ  LYS   404      20.232  39.455  43.734  1.00  0.00           N1+
ATOM   3935  HZ1 LYS   404      20.437  40.110  42.993  1.00  0.00           H  
ATOM   3936  HZ2 LYS   404      20.396  38.482  43.517  1.00  0.00           H  
ATOM   3937  HZ3 LYS   404      19.232  39.467  43.879  1.00  0.00           H  
ATOM   3938  C   LYS   404      23.528  44.724  44.795  1.00  0.00           C  
ATOM   3939  O   LYS   404      22.416  45.152  44.703  1.00  0.00           O  
ATOM   3940  N   ASN   405      24.587  45.459  44.796  1.00  0.00           N  
ATOM   3941  H   ASN   405      25.459  44.954  44.734  1.00  0.00           H  
ATOM   3942  CA  ASN   405      24.558  46.954  44.556  1.00  0.00           C  
ATOM   3943  HA  ASN   405      23.738  47.437  45.088  1.00  0.00           H  
ATOM   3944  CB  ASN   405      25.856  47.382  45.160  1.00  0.00           C  
ATOM   3945  HB2 ASN   405      25.926  46.818  46.089  1.00  0.00           H  
ATOM   3946  HB3 ASN   405      26.687  47.092  44.518  1.00  0.00           H  
ATOM   3947  CG  ASN   405      26.043  48.896  45.433  1.00  0.00           C  
ATOM   3948  OD1 ASN   405      26.041  49.754  44.555  1.00  0.00           O  
ATOM   3949  ND2 ASN   405      25.872  49.222  46.670  1.00  0.00           N  
ATOM   3950 HD21 ASN   405      25.754  50.196  46.912  1.00  0.00           H  
ATOM   3951 HD22 ASN   405      25.696  48.545  47.398  1.00  0.00           H  
ATOM   3952  C   ASN   405      24.520  47.382  43.096  1.00  0.00           C  
ATOM   3953  O   ASN   405      25.246  46.970  42.216  1.00  0.00           O  
ATOM   3954  N   ASN   406      23.640  48.356  42.779  1.00  0.00           N  
ATOM   3955  H   ASN   406      22.988  48.731  43.453  1.00  0.00           H  
ATOM   3956  CA  ASN   406      23.473  48.919  41.455  1.00  0.00           C  
ATOM   3957  HA  ASN   406      23.280  48.093  40.771  1.00  0.00           H  
ATOM   3958  CB  ASN   406      22.240  49.787  41.460  1.00  0.00           C  
ATOM   3959  HB2 ASN   406      21.435  49.355  42.055  1.00  0.00           H  
ATOM   3960  HB3 ASN   406      22.523  50.706  41.972  1.00  0.00           H  
ATOM   3961  CG  ASN   406      21.658  50.112  40.096  1.00  0.00           C  
ATOM   3962  OD1 ASN   406      21.796  49.400  39.117  1.00  0.00           O  
ATOM   3963  ND2 ASN   406      20.822  51.170  40.055  1.00  0.00           N  
ATOM   3964 HD21 ASN   406      20.834  51.827  40.822  1.00  0.00           H  
ATOM   3965 HD22 ASN   406      20.711  51.498  39.107  1.00  0.00           H  
ATOM   3966  C   ASN   406      24.684  49.697  40.943  1.00  0.00           C  
ATOM   3967  O   ASN   406      25.094  49.388  39.830  1.00  0.00           O  
ATOM   3968  N   GLU   407      25.329  50.607  41.722  1.00  0.00           N  
ATOM   3969  H   GLU   407      24.981  50.885  42.628  1.00  0.00           H  
ATOM   3970  CA  GLU   407      26.604  51.295  41.381  1.00  0.00           C  
ATOM   3971  HA  GLU   407      26.479  51.862  40.458  1.00  0.00           H  
ATOM   3972  CB  GLU   407      26.894  52.394  42.388  1.00  0.00           C  
ATOM   3973  HB2 GLU   407      25.949  52.914  42.541  1.00  0.00           H  
ATOM   3974  HB3 GLU   407      27.132  51.984  43.369  1.00  0.00           H  
ATOM   3975  CG  GLU   407      27.934  53.570  42.106  1.00  0.00           C  
ATOM   3976  HG2 GLU   407      28.190  53.973  43.086  1.00  0.00           H  
ATOM   3977  HG3 GLU   407      28.837  53.076  41.749  1.00  0.00           H  
ATOM   3978  CD  GLU   407      27.425  54.639  41.202  1.00  0.00           C  
ATOM   3979  OE1 GLU   407      28.325  55.464  40.743  1.00  0.00           O  
ATOM   3980  OE2 GLU   407      26.237  54.800  40.784  1.00  0.00           O1-
ATOM   3981  C   GLU   407      27.804  50.317  41.174  1.00  0.00           C  
ATOM   3982  O   GLU   407      28.692  50.595  40.358  1.00  0.00           O  
ATOM   3983  N   ASN   408      27.917  49.189  41.883  1.00  0.00           N  
ATOM   3984  H   ASN   408      27.337  49.163  42.709  1.00  0.00           H  
ATOM   3985  CA  ASN   408      28.873  48.105  41.702  1.00  0.00           C  
ATOM   3986  HA  ASN   408      29.823  48.601  41.502  1.00  0.00           H  
ATOM   3987  CB  ASN   408      29.035  47.240  43.000  1.00  0.00           C  
ATOM   3988  HB2 ASN   408      28.317  46.447  43.205  1.00  0.00           H  
ATOM   3989  HB3 ASN   408      29.873  46.592  42.741  1.00  0.00           H  
ATOM   3990  CG  ASN   408      29.367  48.024  44.220  1.00  0.00           C  
ATOM   3991  OD1 ASN   408      29.707  49.250  44.249  1.00  0.00           O  
ATOM   3992  ND2 ASN   408      29.226  47.423  45.386  1.00  0.00           N  
ATOM   3993 HD21 ASN   408      29.305  47.986  46.221  1.00  0.00           H  
ATOM   3994 HD22 ASN   408      28.986  46.445  45.451  1.00  0.00           H  
ATOM   3995  C   ASN   408      28.510  47.277  40.360  1.00  0.00           C  
ATOM   3996  O   ASN   408      29.338  47.091  39.430  1.00  0.00           O  
ATOM   3997  N   LYS   409      27.239  46.973  40.140  1.00  0.00           N  
ATOM   3998  H   LYS   409      26.608  47.063  40.924  1.00  0.00           H  
ATOM   3999  CA  LYS   409      26.653  46.420  38.900  1.00  0.00           C  
ATOM   4000  HA  LYS   409      27.080  45.421  38.812  1.00  0.00           H  
ATOM   4001  CB  LYS   409      25.131  46.107  39.072  1.00  0.00           C  
ATOM   4002  HB2 LYS   409      25.072  45.401  39.899  1.00  0.00           H  
ATOM   4003  HB3 LYS   409      24.658  47.036  39.390  1.00  0.00           H  
ATOM   4004  CG  LYS   409      24.492  45.519  37.829  1.00  0.00           C  
ATOM   4005  HG2 LYS   409      24.277  46.368  37.180  1.00  0.00           H  
ATOM   4006  HG3 LYS   409      25.190  44.884  37.283  1.00  0.00           H  
ATOM   4007  CD  LYS   409      23.229  44.733  38.195  1.00  0.00           C  
ATOM   4008  HD2 LYS   409      23.436  43.803  38.725  1.00  0.00           H  
ATOM   4009  HD3 LYS   409      22.556  45.379  38.759  1.00  0.00           H  
ATOM   4010  CE  LYS   409      22.583  44.256  36.875  1.00  0.00           C  
ATOM   4011  HE2 LYS   409      23.337  43.799  36.234  1.00  0.00           H  
ATOM   4012  HE3 LYS   409      21.913  43.406  37.002  1.00  0.00           H  
ATOM   4013  NZ  LYS   409      21.898  45.358  36.181  1.00  0.00           N1+
ATOM   4014  HZ1 LYS   409      21.180  44.896  35.642  1.00  0.00           H  
ATOM   4015  HZ2 LYS   409      21.550  46.071  36.806  1.00  0.00           H  
ATOM   4016  HZ3 LYS   409      22.531  45.818  35.543  1.00  0.00           H  
ATOM   4017  C   LYS   409      26.899  47.280  37.636  1.00  0.00           C  
ATOM   4018  O   LYS   409      27.455  46.760  36.681  1.00  0.00           O  
ATOM   4019  N   MET   410      26.689  48.548  37.639  1.00  0.00           N  
ATOM   4020  H   MET   410      26.233  48.941  38.449  1.00  0.00           H  
ATOM   4021  CA  MET   410      26.996  49.493  36.562  1.00  0.00           C  
ATOM   4022  HA  MET   410      26.446  49.088  35.713  1.00  0.00           H  
ATOM   4023  CB  MET   410      26.396  50.796  36.881  1.00  0.00           C  
ATOM   4024  HB2 MET   410      25.401  50.673  37.309  1.00  0.00           H  
ATOM   4025  HB3 MET   410      26.938  51.308  37.676  1.00  0.00           H  
ATOM   4026  CG  MET   410      26.328  51.697  35.664  1.00  0.00           C  
ATOM   4027  HG2 MET   410      25.870  52.635  35.979  1.00  0.00           H  
ATOM   4028  HG3 MET   410      27.327  51.846  35.253  1.00  0.00           H  
ATOM   4029  SD  MET   410      25.475  51.051  34.175  1.00  0.00           S  
ATOM   4030  CE  MET   410      26.321  51.864  32.869  1.00  0.00           C  
ATOM   4031  HE1 MET   410      27.384  51.730  33.072  1.00  0.00           H  
ATOM   4032  HE2 MET   410      26.147  51.338  31.930  1.00  0.00           H  
ATOM   4033  HE3 MET   410      26.023  52.909  32.787  1.00  0.00           H  
ATOM   4034  C   MET   410      28.460  49.639  36.206  1.00  0.00           C  
ATOM   4035  O   MET   410      28.854  50.001  35.108  1.00  0.00           O  
ATOM   4036  N   LEU   411      29.297  49.516  37.226  1.00  0.00           N  
ATOM   4037  H   LEU   411      28.967  49.175  38.117  1.00  0.00           H  
ATOM   4038  CA  LEU   411      30.765  49.585  37.026  1.00  0.00           C  
ATOM   4039  HA  LEU   411      30.947  50.485  36.438  1.00  0.00           H  
ATOM   4040  CB  LEU   411      31.385  49.777  38.410  1.00  0.00           C  
ATOM   4041  HB2 LEU   411      30.895  50.591  38.943  1.00  0.00           H  
ATOM   4042  HB3 LEU   411      31.222  48.892  39.025  1.00  0.00           H  
ATOM   4043  CG  LEU   411      32.889  49.937  38.348  1.00  0.00           C  
ATOM   4044  HG  LEU   411      33.256  49.076  37.789  1.00  0.00           H  
ATOM   4045  CD1 LEU   411      33.327  51.222  37.813  1.00  0.00           C  
ATOM   4046 HD11 LEU   411      32.590  51.974  38.097  1.00  0.00           H  
ATOM   4047 HD12 LEU   411      34.394  51.372  37.978  1.00  0.00           H  
ATOM   4048 HD13 LEU   411      33.136  51.184  36.740  1.00  0.00           H  
ATOM   4049  CD2 LEU   411      33.462  49.879  39.751  1.00  0.00           C  
ATOM   4050 HD21 LEU   411      34.548  49.889  39.659  1.00  0.00           H  
ATOM   4051 HD22 LEU   411      33.123  50.779  40.264  1.00  0.00           H  
ATOM   4052 HD23 LEU   411      33.242  48.956  40.288  1.00  0.00           H  
ATOM   4053  C   LEU   411      31.267  48.328  36.259  1.00  0.00           C  
ATOM   4054  O   LEU   411      32.174  48.525  35.438  1.00  0.00           O  
ATOM   4055  N   LEU   412      30.709  47.087  36.495  1.00  0.00           N  
ATOM   4056  H   LEU   412      30.080  46.932  37.270  1.00  0.00           H  
ATOM   4057  CA  LEU   412      30.974  46.019  35.551  1.00  0.00           C  
ATOM   4058  HA  LEU   412      32.035  45.785  35.468  1.00  0.00           H  
ATOM   4059  CB  LEU   412      30.389  44.750  36.110  1.00  0.00           C  
ATOM   4060  HB2 LEU   412      29.320  44.874  36.288  1.00  0.00           H  
ATOM   4061  HB3 LEU   412      30.548  43.880  35.473  1.00  0.00           H  
ATOM   4062  CG  LEU   412      30.997  44.325  37.498  1.00  0.00           C  
ATOM   4063  HG  LEU   412      30.980  45.169  38.188  1.00  0.00           H  
ATOM   4064  CD1 LEU   412      30.019  43.281  38.139  1.00  0.00           C  
ATOM   4065 HD11 LEU   412      30.451  42.802  39.018  1.00  0.00           H  
ATOM   4066 HD12 LEU   412      29.070  43.726  38.437  1.00  0.00           H  
ATOM   4067 HD13 LEU   412      29.868  42.520  37.373  1.00  0.00           H  
ATOM   4068  CD2 LEU   412      32.379  43.657  37.498  1.00  0.00           C  
ATOM   4069 HD21 LEU   412      32.813  43.511  38.487  1.00  0.00           H  
ATOM   4070 HD22 LEU   412      32.421  42.681  37.016  1.00  0.00           H  
ATOM   4071 HD23 LEU   412      33.144  44.271  37.021  1.00  0.00           H  
ATOM   4072  C   LEU   412      30.540  46.277  34.105  1.00  0.00           C  
ATOM   4073  O   LEU   412      31.223  45.931  33.167  1.00  0.00           O  
ATOM   4074  N   LYS   413      29.498  47.059  33.956  1.00  0.00           N  
ATOM   4075  H   LYS   413      28.980  47.315  34.785  1.00  0.00           H  
ATOM   4076  CA  LYS   413      28.865  47.232  32.668  1.00  0.00           C  
ATOM   4077  HA  LYS   413      28.939  46.287  32.129  1.00  0.00           H  
ATOM   4078  CB  LYS   413      27.405  47.635  32.919  1.00  0.00           C  
ATOM   4079  HB2 LYS   413      27.057  46.886  33.631  1.00  0.00           H  
ATOM   4080  HB3 LYS   413      27.317  48.584  33.448  1.00  0.00           H  
ATOM   4081  CG  LYS   413      26.578  47.582  31.648  1.00  0.00           C  
ATOM   4082  HG2 LYS   413      25.641  48.033  31.974  1.00  0.00           H  
ATOM   4083  HG3 LYS   413      27.006  48.341  30.993  1.00  0.00           H  
ATOM   4084  CD  LYS   413      26.513  46.309  30.848  1.00  0.00           C  
ATOM   4085  HD2 LYS   413      27.473  46.089  30.383  1.00  0.00           H  
ATOM   4086  HD3 LYS   413      26.306  45.544  31.597  1.00  0.00           H  
ATOM   4087  CE  LYS   413      25.336  46.469  29.795  1.00  0.00           C  
ATOM   4088  HE2 LYS   413      24.376  46.536  30.307  1.00  0.00           H  
ATOM   4089  HE3 LYS   413      25.553  47.395  29.264  1.00  0.00           H  
ATOM   4090  NZ  LYS   413      25.317  45.295  28.929  1.00  0.00           N1+
ATOM   4091  HZ1 LYS   413      24.668  45.400  28.163  1.00  0.00           H  
ATOM   4092  HZ2 LYS   413      25.149  44.397  29.360  1.00  0.00           H  
ATOM   4093  HZ3 LYS   413      26.181  45.166  28.421  1.00  0.00           H  
ATOM   4094  C   LYS   413      29.627  48.236  31.867  1.00  0.00           C  
ATOM   4095  O   LYS   413      29.881  47.962  30.686  1.00  0.00           O  
ATOM   4096  N   ARG   414      30.092  49.357  32.406  1.00  0.00           N  
ATOM   4097  H   ARG   414      29.770  49.534  33.347  1.00  0.00           H  
ATOM   4098  CA  ARG   414      31.063  50.311  31.720  1.00  0.00           C  
ATOM   4099  HA  ARG   414      30.775  50.394  30.672  1.00  0.00           H  
ATOM   4100  CB  ARG   414      30.982  51.771  32.374  1.00  0.00           C  
ATOM   4101  HB2 ARG   414      31.666  52.403  31.807  1.00  0.00           H  
ATOM   4102  HB3 ARG   414      29.942  52.084  32.289  1.00  0.00           H  
ATOM   4103  CG  ARG   414      31.478  51.998  33.840  1.00  0.00           C  
ATOM   4104  HG2 ARG   414      30.982  51.255  34.465  1.00  0.00           H  
ATOM   4105  HG3 ARG   414      32.509  51.661  33.945  1.00  0.00           H  
ATOM   4106  CD  ARG   414      31.270  53.438  34.350  1.00  0.00           C  
ATOM   4107  HD2 ARG   414      31.444  53.536  35.422  1.00  0.00           H  
ATOM   4108  HD3 ARG   414      32.029  54.089  33.914  1.00  0.00           H  
ATOM   4109  NE  ARG   414      29.926  53.989  34.111  1.00  0.00           N  
ATOM   4110  HE  ARG   414      29.756  54.442  33.224  1.00  0.00           H  
ATOM   4111  CZ  ARG   414      28.924  54.084  34.995  1.00  0.00           C  
ATOM   4112  NH1 ARG   414      27.822  54.505  34.464  1.00  0.00           N1+
ATOM   4113 HH11 ARG   414      27.112  54.806  35.116  1.00  0.00           H  
ATOM   4114 HH12 ARG   414      27.772  54.580  33.458  1.00  0.00           H  
ATOM   4115  NH2 ARG   414      28.991  53.821  36.277  1.00  0.00           N  
ATOM   4116 HH21 ARG   414      29.819  53.484  36.745  1.00  0.00           H  
ATOM   4117 HH22 ARG   414      28.305  54.146  36.944  1.00  0.00           H  
ATOM   4118  C   ARG   414      32.545  49.800  31.645  1.00  0.00           C  
ATOM   4119  O   ARG   414      33.257  50.149  30.673  1.00  0.00           O  
ATOM   4120  N   MET   415      33.098  49.053  32.591  1.00  0.00           N  
ATOM   4121  H   MET   415      32.459  48.825  33.339  1.00  0.00           H  
ATOM   4122  CA  MET   415      34.398  48.397  32.611  1.00  0.00           C  
ATOM   4123  HA  MET   415      35.222  48.929  32.136  1.00  0.00           H  
ATOM   4124  CB  MET   415      34.867  48.177  34.083  1.00  0.00           C  
ATOM   4125  HB2 MET   415      34.769  49.130  34.604  1.00  0.00           H  
ATOM   4126  HB3 MET   415      34.264  47.393  34.541  1.00  0.00           H  
ATOM   4127  CG  MET   415      36.316  47.755  34.323  1.00  0.00           C  
ATOM   4128  HG2 MET   415      36.437  46.722  33.994  1.00  0.00           H  
ATOM   4129  HG3 MET   415      36.992  48.337  33.696  1.00  0.00           H  
ATOM   4130  SD  MET   415      36.833  47.835  36.053  1.00  0.00           S  
ATOM   4131  CE  MET   415      36.988  49.638  36.295  1.00  0.00           C  
ATOM   4132  HE1 MET   415      36.021  50.116  36.137  1.00  0.00           H  
ATOM   4133  HE2 MET   415      37.270  49.806  37.334  1.00  0.00           H  
ATOM   4134  HE3 MET   415      37.736  50.045  35.615  1.00  0.00           H  
ATOM   4135  C   MET   415      34.261  47.098  31.729  1.00  0.00           C  
ATOM   4136  O   MET   415      35.256  46.431  31.547  1.00  0.00           O  
ATOM   4137  N   GLN   416      33.096  46.753  31.121  1.00  0.00           N  
ATOM   4138  H   GLN   416      32.345  47.360  31.418  1.00  0.00           H  
ATOM   4139  CA  GLN   416      32.820  45.620  30.205  1.00  0.00           C  
ATOM   4140  HA  GLN   416      31.757  45.381  30.216  1.00  0.00           H  
ATOM   4141  CB  GLN   416      33.152  45.801  28.693  1.00  0.00           C  
ATOM   4142  HB2 GLN   416      34.222  45.921  28.528  1.00  0.00           H  
ATOM   4143  HB3 GLN   416      32.984  44.885  28.127  1.00  0.00           H  
ATOM   4144  CG  GLN   416      32.417  46.928  27.972  1.00  0.00           C  
ATOM   4145  HG2 GLN   416      31.347  46.749  28.083  1.00  0.00           H  
ATOM   4146  HG3 GLN   416      32.544  47.835  28.563  1.00  0.00           H  
ATOM   4147  CD  GLN   416      32.816  47.166  26.552  1.00  0.00           C  
ATOM   4148  OE1 GLN   416      33.621  48.101  26.232  1.00  0.00           O  
ATOM   4149  NE2 GLN   416      32.205  46.550  25.602  1.00  0.00           N  
ATOM   4150 HE21 GLN   416      32.503  46.782  24.665  1.00  0.00           H  
ATOM   4151 HE22 GLN   416      31.442  45.932  25.835  1.00  0.00           H  
ATOM   4152  C   GLN   416      33.391  44.336  30.775  1.00  0.00           C  
ATOM   4153  O   GLN   416      34.203  43.623  30.181  1.00  0.00           O  
ATOM   4154  N   ALA   417      32.933  44.091  32.006  1.00  0.00           N  
ATOM   4155  H   ALA   417      32.271  44.766  32.362  1.00  0.00           H  
ATOM   4156  CA  ALA   417      33.657  43.125  32.876  1.00  0.00           C  
ATOM   4157  HA  ALA   417      34.665  42.937  32.507  1.00  0.00           H  
ATOM   4158  CB  ALA   417      33.854  43.661  34.223  1.00  0.00           C  
ATOM   4159  HB1 ALA   417      32.845  43.878  34.573  1.00  0.00           H  
ATOM   4160  HB2 ALA   417      34.327  42.998  34.948  1.00  0.00           H  
ATOM   4161  HB3 ALA   417      34.311  44.647  34.131  1.00  0.00           H  
ATOM   4162  C   ALA   417      32.970  41.644  32.975  1.00  0.00           C  
ATOM   4163  O   ALA   417      33.523  40.789  33.641  1.00  0.00           O  
ATOM   4164  N   LEU   418      31.893  41.348  32.288  1.00  0.00           N  
ATOM   4165  H   LEU   418      31.480  42.036  31.674  1.00  0.00           H  
ATOM   4166  CA  LEU   418      31.317  40.054  32.202  1.00  0.00           C  
ATOM   4167  HA  LEU   418      32.114  39.315  32.276  1.00  0.00           H  
ATOM   4168  CB  LEU   418      30.184  39.927  33.197  1.00  0.00           C  
ATOM   4169  HB2 LEU   418      29.545  40.782  32.975  1.00  0.00           H  
ATOM   4170  HB3 LEU   418      29.625  39.019  32.974  1.00  0.00           H  
ATOM   4171  CG  LEU   418      30.513  39.826  34.728  1.00  0.00           C  
ATOM   4172  HG  LEU   418      31.096  40.672  35.090  1.00  0.00           H  
ATOM   4173  CD1 LEU   418      29.241  39.781  35.548  1.00  0.00           C  
ATOM   4174 HD11 LEU   418      28.561  40.573  35.237  1.00  0.00           H  
ATOM   4175 HD12 LEU   418      28.769  38.809  35.401  1.00  0.00           H  
ATOM   4176 HD13 LEU   418      29.522  39.866  36.598  1.00  0.00           H  
ATOM   4177  CD2 LEU   418      31.267  38.576  35.140  1.00  0.00           C  
ATOM   4178 HD21 LEU   418      32.304  38.623  34.808  1.00  0.00           H  
ATOM   4179 HD22 LEU   418      31.371  38.480  36.221  1.00  0.00           H  
ATOM   4180 HD23 LEU   418      30.835  37.652  34.754  1.00  0.00           H  
ATOM   4181  C   LEU   418      30.810  39.816  30.784  1.00  0.00           C  
ATOM   4182  O   LEU   418      30.513  40.804  30.123  1.00  0.00           O  
ATOM   4183  N   GLU   419      30.688  38.579  30.333  1.00  0.00           N  
ATOM   4184  H   GLU   419      30.862  37.787  30.935  1.00  0.00           H  
ATOM   4185  CA  GLU   419      30.260  38.281  28.986  1.00  0.00           C  
ATOM   4186  HA  GLU   419      30.715  38.969  28.274  1.00  0.00           H  
ATOM   4187  CB  GLU   419      30.731  36.851  28.640  1.00  0.00           C  
ATOM   4188  HB2 GLU   419      31.785  36.637  28.812  1.00  0.00           H  
ATOM   4189  HB3 GLU   419      30.291  36.211  29.405  1.00  0.00           H  
ATOM   4190  CG  GLU   419      30.292  36.221  27.314  1.00  0.00           C  
ATOM   4191  HG2 GLU   419      29.991  35.176  27.384  1.00  0.00           H  
ATOM   4192  HG3 GLU   419      29.509  36.910  26.997  1.00  0.00           H  
ATOM   4193  CD  GLU   419      31.301  36.392  26.258  1.00  0.00           C  
ATOM   4194  OE1 GLU   419      31.842  35.390  25.760  1.00  0.00           O  
ATOM   4195  OE2 GLU   419      31.562  37.528  25.832  1.00  0.00           O1-
ATOM   4196  C   GLU   419      28.743  38.406  28.985  1.00  0.00           C  
ATOM   4197  O   GLU   419      28.021  37.797  29.825  1.00  0.00           O  
ATOM   4198  N   PRO   420      28.183  39.173  28.024  1.00  0.00           N  
ATOM   4199  CD  PRO   420      28.846  39.825  26.911  1.00  0.00           C  
ATOM   4200  HD2 PRO   420      29.036  39.011  26.212  1.00  0.00           H  
ATOM   4201  HD3 PRO   420      29.672  40.445  27.262  1.00  0.00           H  
ATOM   4202  CG  PRO   420      27.847  40.830  26.441  1.00  0.00           C  
ATOM   4203  HG2 PRO   420      27.897  40.974  25.362  1.00  0.00           H  
ATOM   4204  HG3 PRO   420      28.107  41.723  27.010  1.00  0.00           H  
ATOM   4205  CB  PRO   420      26.411  40.346  26.834  1.00  0.00           C  
ATOM   4206  HB2 PRO   420      25.860  40.062  25.937  1.00  0.00           H  
ATOM   4207  HB3 PRO   420      25.813  41.085  27.368  1.00  0.00           H  
ATOM   4208  CA  PRO   420      26.745  39.179  27.757  1.00  0.00           C  
ATOM   4209  HA  PRO   420      26.200  39.298  28.694  1.00  0.00           H  
ATOM   4210  C   PRO   420      26.255  37.952  27.156  1.00  0.00           C  
ATOM   4211  O   PRO   420      26.667  37.495  26.126  1.00  0.00           O  
ATOM   4212  N   TYR   421      25.175  37.328  27.697  1.00  0.00           N  
ATOM   4213  H   TYR   421      24.859  37.848  28.503  1.00  0.00           H  
ATOM   4214  CA  TYR   421      24.527  36.071  27.444  1.00  0.00           C  
ATOM   4215  HA  TYR   421      24.873  35.774  26.454  1.00  0.00           H  
ATOM   4216  CB  TYR   421      25.008  34.984  28.431  1.00  0.00           C  
ATOM   4217  HB2 TYR   421      26.068  35.172  28.604  1.00  0.00           H  
ATOM   4218  HB3 TYR   421      24.516  35.331  29.340  1.00  0.00           H  
ATOM   4219  CG  TYR   421      24.701  33.528  28.113  1.00  0.00           C  
ATOM   4220  CD1 TYR   421      23.429  33.020  28.451  1.00  0.00           C  
ATOM   4221  HD1 TYR   421      22.751  33.707  28.935  1.00  0.00           H  
ATOM   4222  CE1 TYR   421      23.207  31.639  28.238  1.00  0.00           C  
ATOM   4223  HE1 TYR   421      22.263  31.186  28.505  1.00  0.00           H  
ATOM   4224  CZ  TYR   421      24.211  30.776  27.734  1.00  0.00           C  
ATOM   4225  OH  TYR   421      23.860  29.524  27.446  1.00  0.00           O  
ATOM   4226  HH  TYR   421      24.638  29.062  27.125  1.00  0.00           H  
ATOM   4227  CE2 TYR   421      25.428  31.415  27.336  1.00  0.00           C  
ATOM   4228  HE2 TYR   421      26.161  30.822  26.809  1.00  0.00           H  
ATOM   4229  CD2 TYR   421      25.722  32.772  27.555  1.00  0.00           C  
ATOM   4230  HD2 TYR   421      26.718  33.133  27.345  1.00  0.00           H  
ATOM   4231  C   TYR   421      22.974  36.229  27.331  1.00  0.00           C  
ATOM   4232  O   TYR   421      22.416  36.956  28.175  1.00  0.00           O  
ATOM   4233  N   PRO   422      22.323  35.522  26.339  1.00  0.00           N  
ATOM   4234  CD  PRO   422      20.855  35.388  26.257  1.00  0.00           C  
ATOM   4235  HD2 PRO   422      20.247  36.288  26.346  1.00  0.00           H  
ATOM   4236  HD3 PRO   422      20.650  34.671  27.052  1.00  0.00           H  
ATOM   4237  CG  PRO   422      20.493  34.856  24.898  1.00  0.00           C  
ATOM   4238  HG2 PRO   422      20.446  35.732  24.251  1.00  0.00           H  
ATOM   4239  HG3 PRO   422      19.638  34.180  24.914  1.00  0.00           H  
ATOM   4240  CB  PRO   422      21.687  34.015  24.560  1.00  0.00           C  
ATOM   4241  HB2 PRO   422      21.677  33.891  23.478  1.00  0.00           H  
ATOM   4242  HB3 PRO   422      21.695  33.086  25.130  1.00  0.00           H  
ATOM   4243  CA  PRO   422      22.876  34.840  25.153  1.00  0.00           C  
ATOM   4244  HA  PRO   422      23.654  34.138  25.455  1.00  0.00           H  
ATOM   4245  C   PRO   422      23.440  35.930  24.196  1.00  0.00           C  
ATOM   4246  O   PRO   422      23.064  37.083  24.223  1.00  0.00           O  
ATOM   4247  N   ALA   423      24.231  35.390  23.277  1.00  0.00           N  
ATOM   4248  H   ALA   423      24.338  34.388  23.336  1.00  0.00           H  
ATOM   4249  CA  ALA   423      24.778  36.137  22.199  1.00  0.00           C  
ATOM   4250  HA  ALA   423      25.280  37.035  22.559  1.00  0.00           H  
ATOM   4251  CB  ALA   423      25.877  35.284  21.560  1.00  0.00           C  
ATOM   4252  HB1 ALA   423      26.662  34.996  22.259  1.00  0.00           H  
ATOM   4253  HB2 ALA   423      25.464  34.377  21.118  1.00  0.00           H  
ATOM   4254  HB3 ALA   423      26.360  35.877  20.784  1.00  0.00           H  
ATOM   4255  C   ALA   423      23.738  36.475  21.173  1.00  0.00           C  
ATOM   4256  O   ALA   423      22.795  35.687  20.964  1.00  0.00           O  
ATOM   4257  N   ASN   424      23.875  37.624  20.491  1.00  0.00           N  
ATOM   4258  H   ASN   424      24.563  38.214  20.936  1.00  0.00           H  
ATOM   4259  CA  ASN   424      22.938  38.170  19.485  1.00  0.00           C  
ATOM   4260  HA  ASN   424      21.943  38.074  19.918  1.00  0.00           H  
ATOM   4261  CB  ASN   424      23.280  39.657  19.229  1.00  0.00           C  
ATOM   4262  HB2 ASN   424      24.318  39.725  18.906  1.00  0.00           H  
ATOM   4263  HB3 ASN   424      22.744  39.988  18.339  1.00  0.00           H  
ATOM   4264  CG  ASN   424      22.904  40.642  20.331  1.00  0.00           C  
ATOM   4265  OD1 ASN   424      23.437  40.621  21.424  1.00  0.00           O  
ATOM   4266  ND2 ASN   424      21.919  41.385  20.084  1.00  0.00           N  
ATOM   4267 HD21 ASN   424      21.445  41.516  19.201  1.00  0.00           H  
ATOM   4268 HD22 ASN   424      21.726  42.079  20.792  1.00  0.00           H  
ATOM   4269  C   ASN   424      22.938  37.291  18.232  1.00  0.00           C  
ATOM   4270  O   ASN   424      23.858  36.597  17.862  1.00  0.00           O  
ATOM   4271  N   GLU   425      21.815  37.418  17.525  1.00  0.00           N  
ATOM   4272  H   GLU   425      21.020  37.941  17.863  1.00  0.00           H  
ATOM   4273  CA  GLU   425      21.527  36.531  16.343  1.00  0.00           C  
ATOM   4274  HA  GLU   425      21.384  35.497  16.658  1.00  0.00           H  
ATOM   4275  CB  GLU   425      20.145  37.119  15.800  1.00  0.00           C  
ATOM   4276  HB2 GLU   425      20.400  38.088  15.370  1.00  0.00           H  
ATOM   4277  HB3 GLU   425      19.774  36.432  15.039  1.00  0.00           H  
ATOM   4278  CG  GLU   425      19.072  37.265  16.899  1.00  0.00           C  
ATOM   4279  HG2 GLU   425      19.402  38.089  17.531  1.00  0.00           H  
ATOM   4280  HG3 GLU   425      18.126  37.518  16.421  1.00  0.00           H  
ATOM   4281  CD  GLU   425      18.985  36.027  17.797  1.00  0.00           C  
ATOM   4282  OE1 GLU   425      19.174  36.288  18.992  1.00  0.00           O  
ATOM   4283  OE2 GLU   425      18.751  34.892  17.373  1.00  0.00           O1-
ATOM   4284  C   GLU   425      22.649  36.478  15.317  1.00  0.00           C  
ATOM   4285  O   GLU   425      23.051  35.405  14.871  1.00  0.00           O  
ATOM   4286  N   SER   426      23.120  37.666  14.962  1.00  0.00           N  
ATOM   4287  H   SER   426      22.703  38.512  15.324  1.00  0.00           H  
ATOM   4288  CA  SER   426      24.258  37.801  14.034  1.00  0.00           C  
ATOM   4289  HA  SER   426      24.246  36.892  13.432  1.00  0.00           H  
ATOM   4290  CB  SER   426      24.150  39.107  13.277  1.00  0.00           C  
ATOM   4291  HB2 SER   426      24.362  39.916  13.976  1.00  0.00           H  
ATOM   4292  HB3 SER   426      24.867  39.271  12.473  1.00  0.00           H  
ATOM   4293  OG  SER   426      22.986  39.310  12.602  1.00  0.00           O  
ATOM   4294  HG  SER   426      23.106  38.746  11.835  1.00  0.00           H  
ATOM   4295  C   SER   426      25.648  37.723  14.718  1.00  0.00           C  
ATOM   4296  O   SER   426      26.555  38.425  14.317  1.00  0.00           O  
ATOM   4297  N   SER   427      25.838  37.000  15.772  1.00  0.00           N  
ATOM   4298  H   SER   427      25.191  36.273  16.045  1.00  0.00           H  
ATOM   4299  CA  SER   427      26.959  37.181  16.680  1.00  0.00           C  
ATOM   4300  HA  SER   427      27.902  37.295  16.146  1.00  0.00           H  
ATOM   4301  CB  SER   427      26.704  38.467  17.573  1.00  0.00           C  
ATOM   4302  HB2 SER   427      26.665  39.334  16.914  1.00  0.00           H  
ATOM   4303  HB3 SER   427      25.704  38.269  17.958  1.00  0.00           H  
ATOM   4304  OG  SER   427      27.669  38.670  18.598  1.00  0.00           O  
ATOM   4305  HG  SER   427      28.289  39.345  18.314  1.00  0.00           H  
ATOM   4306  C   SER   427      27.155  35.966  17.619  1.00  0.00           C  
ATOM   4307  O   SER   427      26.421  34.912  17.592  1.00  0.00           O  
ATOM   4308  N   LYS   428      28.223  36.008  18.462  1.00  0.00           N  
ATOM   4309  H   LYS   428      28.770  36.856  18.433  1.00  0.00           H  
ATOM   4310  CA  LYS   428      28.864  34.862  19.219  1.00  0.00           C  
ATOM   4311  HA  LYS   428      28.167  34.028  19.307  1.00  0.00           H  
ATOM   4312  CB  LYS   428      30.099  34.360  18.425  1.00  0.00           C  
ATOM   4313  HB2 LYS   428      30.705  35.183  18.047  1.00  0.00           H  
ATOM   4314  HB3 LYS   428      30.643  33.704  19.104  1.00  0.00           H  
ATOM   4315  CG  LYS   428      29.564  33.542  17.242  1.00  0.00           C  
ATOM   4316  HG2 LYS   428      28.995  32.694  17.623  1.00  0.00           H  
ATOM   4317  HG3 LYS   428      28.955  34.148  16.571  1.00  0.00           H  
ATOM   4318  CD  LYS   428      30.748  33.038  16.456  1.00  0.00           C  
ATOM   4319  HD2 LYS   428      30.319  32.411  15.674  1.00  0.00           H  
ATOM   4320  HD3 LYS   428      31.284  33.890  16.039  1.00  0.00           H  
ATOM   4321  CE  LYS   428      31.853  32.218  17.231  1.00  0.00           C  
ATOM   4322  HE2 LYS   428      32.514  32.787  17.885  1.00  0.00           H  
ATOM   4323  HE3 LYS   428      31.380  31.435  17.823  1.00  0.00           H  
ATOM   4324  NZ  LYS   428      32.715  31.498  16.269  1.00  0.00           N1+
ATOM   4325  HZ1 LYS   428      33.103  32.215  15.673  1.00  0.00           H  
ATOM   4326  HZ2 LYS   428      33.430  30.883  16.631  1.00  0.00           H  
ATOM   4327  HZ3 LYS   428      32.201  30.910  15.630  1.00  0.00           H  
ATOM   4328  C   LYS   428      29.334  35.273  20.659  1.00  0.00           C  
ATOM   4329  O   LYS   428      29.633  36.396  20.972  1.00  0.00           O  
ATOM   4330  N   LEU   429      29.611  34.252  21.413  1.00  0.00           N  
ATOM   4331  H   LEU   429      29.456  33.328  21.037  1.00  0.00           H  
ATOM   4332  CA  LEU   429      30.360  34.418  22.687  1.00  0.00           C  
ATOM   4333  HA  LEU   429      30.155  35.396  23.122  1.00  0.00           H  
ATOM   4334  CB  LEU   429      29.816  33.310  23.655  1.00  0.00           C  
ATOM   4335  HB2 LEU   429      30.183  32.321  23.383  1.00  0.00           H  
ATOM   4336  HB3 LEU   429      30.251  33.563  24.622  1.00  0.00           H  
ATOM   4337  CG  LEU   429      28.386  33.235  23.850  1.00  0.00           C  
ATOM   4338  HG  LEU   429      27.880  33.273  22.886  1.00  0.00           H  
ATOM   4339  CD1 LEU   429      28.051  31.962  24.676  1.00  0.00           C  
ATOM   4340 HD11 LEU   429      28.582  31.210  24.092  1.00  0.00           H  
ATOM   4341 HD12 LEU   429      28.391  32.027  25.709  1.00  0.00           H  
ATOM   4342 HD13 LEU   429      27.004  31.693  24.539  1.00  0.00           H  
ATOM   4343  CD2 LEU   429      28.090  34.539  24.555  1.00  0.00           C  
ATOM   4344 HD21 LEU   429      27.027  34.673  24.753  1.00  0.00           H  
ATOM   4345 HD22 LEU   429      28.490  34.744  25.548  1.00  0.00           H  
ATOM   4346 HD23 LEU   429      28.375  35.370  23.909  1.00  0.00           H  
ATOM   4347  C   LEU   429      31.880  34.297  22.370  1.00  0.00           C  
ATOM   4348  O   LEU   429      32.163  33.881  21.203  1.00  0.00           O  
ATOM   4349  N   VAL   430      32.796  34.665  23.250  1.00  0.00           N  
ATOM   4350  H   VAL   430      32.490  34.913  24.180  1.00  0.00           H  
ATOM   4351  CA  VAL   430      34.202  34.814  22.978  1.00  0.00           C  
ATOM   4352  HA  VAL   430      34.153  35.091  21.925  1.00  0.00           H  
ATOM   4353  CB  VAL   430      34.771  35.892  23.914  1.00  0.00           C  
ATOM   4354  HB  VAL   430      33.998  36.619  24.165  1.00  0.00           H  
ATOM   4355  CG1 VAL   430      35.252  35.289  25.265  1.00  0.00           C  
ATOM   4356 HG11 VAL   430      36.174  34.737  25.079  1.00  0.00           H  
ATOM   4357 HG12 VAL   430      35.321  36.087  26.004  1.00  0.00           H  
ATOM   4358 HG13 VAL   430      34.399  34.683  25.570  1.00  0.00           H  
ATOM   4359  CG2 VAL   430      36.038  36.539  23.365  1.00  0.00           C  
ATOM   4360 HG21 VAL   430      36.651  37.020  24.128  1.00  0.00           H  
ATOM   4361 HG22 VAL   430      36.693  35.776  22.945  1.00  0.00           H  
ATOM   4362 HG23 VAL   430      35.818  37.295  22.612  1.00  0.00           H  
ATOM   4363  C   VAL   430      35.024  33.520  23.023  1.00  0.00           C  
ATOM   4364  O   VAL   430      35.902  33.249  22.220  1.00  0.00           O  
ATOM   4365  N   SER   431      34.707  32.590  23.926  1.00  0.00           N  
ATOM   4366  H   SER   431      33.888  32.845  24.459  1.00  0.00           H  
ATOM   4367  CA  SER   431      35.169  31.154  23.955  1.00  0.00           C  
ATOM   4368  HA  SER   431      36.235  31.135  23.729  1.00  0.00           H  
ATOM   4369  CB  SER   431      34.830  30.547  25.314  1.00  0.00           C  
ATOM   4370  HB2 SER   431      33.763  30.501  25.532  1.00  0.00           H  
ATOM   4371  HB3 SER   431      35.296  29.562  25.304  1.00  0.00           H  
ATOM   4372  OG  SER   431      35.397  31.183  26.482  1.00  0.00           O  
ATOM   4373  HG  SER   431      35.535  30.449  27.085  1.00  0.00           H  
ATOM   4374  C   SER   431      34.418  30.447  22.787  1.00  0.00           C  
ATOM   4375  O   SER   431      33.204  30.562  22.589  1.00  0.00           O  
ATOM   4376  N   GLU   432      35.065  29.734  21.914  1.00  0.00           N  
ATOM   4377  H   GLU   432      36.047  29.624  22.126  1.00  0.00           H  
ATOM   4378  CA  GLU   432      34.515  28.967  20.792  1.00  0.00           C  
ATOM   4379  HA  GLU   432      33.800  29.551  20.213  1.00  0.00           H  
ATOM   4380  CB  GLU   432      35.648  28.435  19.933  1.00  0.00           C  
ATOM   4381  HB2 GLU   432      36.439  27.999  20.543  1.00  0.00           H  
ATOM   4382  HB3 GLU   432      35.320  27.742  19.158  1.00  0.00           H  
ATOM   4383  CG  GLU   432      36.314  29.639  19.275  1.00  0.00           C  
ATOM   4384  HG2 GLU   432      36.761  30.313  20.006  1.00  0.00           H  
ATOM   4385  HG3 GLU   432      37.143  29.218  18.707  1.00  0.00           H  
ATOM   4386  CD  GLU   432      35.449  30.516  18.372  1.00  0.00           C  
ATOM   4387  OE1 GLU   432      35.602  31.742  18.188  1.00  0.00           O  
ATOM   4388  OE2 GLU   432      34.434  30.048  17.874  1.00  0.00           O1-
ATOM   4389  C   GLU   432      33.704  27.731  21.295  1.00  0.00           C  
ATOM   4390  O   GLU   432      32.815  27.349  20.609  1.00  0.00           O  
ATOM   4391  N   LYS   433      34.033  27.133  22.423  1.00  0.00           N  
ATOM   4392  H   LYS   433      34.780  27.550  22.959  1.00  0.00           H  
ATOM   4393  CA  LYS   433      33.292  26.084  23.179  1.00  0.00           C  
ATOM   4394  HA  LYS   433      32.790  25.450  22.448  1.00  0.00           H  
ATOM   4395  CB  LYS   433      34.274  25.249  23.893  1.00  0.00           C  
ATOM   4396  HB2 LYS   433      33.770  24.604  24.613  1.00  0.00           H  
ATOM   4397  HB3 LYS   433      34.693  24.554  23.165  1.00  0.00           H  
ATOM   4398  CG  LYS   433      35.458  26.028  24.610  1.00  0.00           C  
ATOM   4399  HG2 LYS   433      36.251  26.253  23.897  1.00  0.00           H  
ATOM   4400  HG3 LYS   433      34.961  26.937  24.949  1.00  0.00           H  
ATOM   4401  CD  LYS   433      36.081  25.214  25.693  1.00  0.00           C  
ATOM   4402  HD2 LYS   433      35.312  24.798  26.344  1.00  0.00           H  
ATOM   4403  HD3 LYS   433      36.691  24.449  25.215  1.00  0.00           H  
ATOM   4404  CE  LYS   433      37.066  25.964  26.588  1.00  0.00           C  
ATOM   4405  HE2 LYS   433      38.048  26.196  26.176  1.00  0.00           H  
ATOM   4406  HE3 LYS   433      36.593  26.904  26.873  1.00  0.00           H  
ATOM   4407  NZ  LYS   433      37.377  25.288  27.838  1.00  0.00           N1+
ATOM   4408  HZ1 LYS   433      38.133  25.848  28.206  1.00  0.00           H  
ATOM   4409  HZ2 LYS   433      36.573  25.214  28.445  1.00  0.00           H  
ATOM   4410  HZ3 LYS   433      37.729  24.353  27.689  1.00  0.00           H  
ATOM   4411  C   LYS   433      32.214  26.532  24.103  1.00  0.00           C  
ATOM   4412  O   LYS   433      32.485  27.122  25.148  1.00  0.00           O  
ATOM   4413  N   VAL   434      30.939  26.314  23.680  1.00  0.00           N  
ATOM   4414  H   VAL   434      30.800  25.936  22.754  1.00  0.00           H  
ATOM   4415  CA  VAL   434      29.706  26.673  24.502  1.00  0.00           C  
ATOM   4416  HA  VAL   434      29.789  27.708  24.836  1.00  0.00           H  
ATOM   4417  CB  VAL   434      28.369  26.477  23.781  1.00  0.00           C  
ATOM   4418  HB  VAL   434      27.593  26.629  24.532  1.00  0.00           H  
ATOM   4419  CG1 VAL   434      28.199  27.485  22.636  1.00  0.00           C  
ATOM   4420 HG11 VAL   434      27.132  27.513  22.412  1.00  0.00           H  
ATOM   4421 HG12 VAL   434      28.512  28.503  22.868  1.00  0.00           H  
ATOM   4422 HG13 VAL   434      28.675  27.209  21.696  1.00  0.00           H  
ATOM   4423  CG2 VAL   434      28.073  25.166  23.178  1.00  0.00           C  
ATOM   4424 HG21 VAL   434      27.074  25.069  22.754  1.00  0.00           H  
ATOM   4425 HG22 VAL   434      28.802  24.887  22.417  1.00  0.00           H  
ATOM   4426 HG23 VAL   434      28.289  24.395  23.918  1.00  0.00           H  
ATOM   4427  C   VAL   434      29.620  25.940  25.818  1.00  0.00           C  
ATOM   4428  O   VAL   434      29.146  26.519  26.741  1.00  0.00           O  
ATOM   4429  N   ASP   435      30.216  24.726  25.922  1.00  0.00           N  
ATOM   4430  H   ASP   435      30.359  24.231  25.054  1.00  0.00           H  
ATOM   4431  CA  ASP   435      30.392  24.048  27.181  1.00  0.00           C  
ATOM   4432  HA  ASP   435      29.489  23.603  27.598  1.00  0.00           H  
ATOM   4433  CB  ASP   435      31.179  22.801  27.002  1.00  0.00           C  
ATOM   4434  HB2 ASP   435      32.221  23.005  26.753  1.00  0.00           H  
ATOM   4435  HB3 ASP   435      31.295  22.188  27.895  1.00  0.00           H  
ATOM   4436  CG  ASP   435      30.635  21.730  26.131  1.00  0.00           C  
ATOM   4437  OD1 ASP   435      31.457  20.992  25.582  1.00  0.00           O  
ATOM   4438  OD2 ASP   435      29.368  21.663  25.992  1.00  0.00           O1-
ATOM   4439  C   ASP   435      31.007  24.927  28.311  1.00  0.00           C  
ATOM   4440  O   ASP   435      30.582  24.822  29.466  1.00  0.00           O  
ATOM   4441  N   ASP   436      31.912  25.845  28.058  1.00  0.00           N  
ATOM   4442  H   ASP   436      32.263  25.884  27.112  1.00  0.00           H  
ATOM   4443  CA  ASP   436      32.463  26.811  29.012  1.00  0.00           C  
ATOM   4444  HA  ASP   436      32.831  26.176  29.817  1.00  0.00           H  
ATOM   4445  CB  ASP   436      33.741  27.549  28.303  1.00  0.00           C  
ATOM   4446  HB2 ASP   436      33.961  26.975  27.403  1.00  0.00           H  
ATOM   4447  HB3 ASP   436      33.399  28.504  27.904  1.00  0.00           H  
ATOM   4448  CG  ASP   436      34.987  27.705  29.219  1.00  0.00           C  
ATOM   4449  OD1 ASP   436      35.419  26.743  29.928  1.00  0.00           O  
ATOM   4450  OD2 ASP   436      35.628  28.751  29.130  1.00  0.00           O1-
ATOM   4451  C   ASP   436      31.499  27.828  29.630  1.00  0.00           C  
ATOM   4452  O   ASP   436      31.857  28.559  30.548  1.00  0.00           O  
ATOM   4453  N   TYR   437      30.190  27.818  29.147  1.00  0.00           N  
ATOM   4454  H   TYR   437      29.952  27.130  28.447  1.00  0.00           H  
ATOM   4455  CA  TYR   437      29.130  28.660  29.774  1.00  0.00           C  
ATOM   4456  HA  TYR   437      29.570  29.227  30.595  1.00  0.00           H  
ATOM   4457  CB  TYR   437      28.613  29.787  28.843  1.00  0.00           C  
ATOM   4458  HB2 TYR   437      27.916  29.341  28.133  1.00  0.00           H  
ATOM   4459  HB3 TYR   437      27.857  30.334  29.406  1.00  0.00           H  
ATOM   4460  CG  TYR   437      29.643  30.688  28.158  1.00  0.00           C  
ATOM   4461  CD1 TYR   437      30.079  31.884  28.687  1.00  0.00           C  
ATOM   4462  HD1 TYR   437      29.691  32.112  29.669  1.00  0.00           H  
ATOM   4463  CE1 TYR   437      31.087  32.628  28.065  1.00  0.00           C  
ATOM   4464  HE1 TYR   437      31.545  33.487  28.534  1.00  0.00           H  
ATOM   4465  CZ  TYR   437      31.605  32.157  26.788  1.00  0.00           C  
ATOM   4466  OH  TYR   437      32.545  32.922  26.052  1.00  0.00           O  
ATOM   4467  HH  TYR   437      32.198  33.817  26.062  1.00  0.00           H  
ATOM   4468  CE2 TYR   437      31.150  30.958  26.204  1.00  0.00           C  
ATOM   4469  HE2 TYR   437      31.616  30.622  25.290  1.00  0.00           H  
ATOM   4470  CD2 TYR   437      30.200  30.214  26.922  1.00  0.00           C  
ATOM   4471  HD2 TYR   437      29.915  29.256  26.514  1.00  0.00           H  
ATOM   4472  C   TYR   437      27.894  27.844  30.287  1.00  0.00           C  
ATOM   4473  O   TYR   437      26.817  28.387  30.355  1.00  0.00           O  
ATOM   4474  N   GLU   438      27.954  26.527  30.528  1.00  0.00           N  
ATOM   4475  H   GLU   438      28.809  25.993  30.469  1.00  0.00           H  
ATOM   4476  CA  GLU   438      26.803  25.672  30.867  1.00  0.00           C  
ATOM   4477  HA  GLU   438      26.120  25.821  30.031  1.00  0.00           H  
ATOM   4478  CB  GLU   438      27.217  24.194  31.211  1.00  0.00           C  
ATOM   4479  HB2 GLU   438      28.109  24.189  31.838  1.00  0.00           H  
ATOM   4480  HB3 GLU   438      26.505  23.746  31.904  1.00  0.00           H  
ATOM   4481  CG  GLU   438      27.434  23.356  29.983  1.00  0.00           C  
ATOM   4482  HG2 GLU   438      27.917  23.947  29.205  1.00  0.00           H  
ATOM   4483  HG3 GLU   438      28.150  22.552  30.159  1.00  0.00           H  
ATOM   4484  CD  GLU   438      26.212  22.637  29.390  1.00  0.00           C  
ATOM   4485  OE1 GLU   438      26.278  21.891  28.406  1.00  0.00           O  
ATOM   4486  OE2 GLU   438      25.101  22.579  29.897  1.00  0.00           O1-
ATOM   4487  C   GLU   438      26.047  26.217  32.164  1.00  0.00           C  
ATOM   4488  O   GLU   438      24.843  25.958  32.267  1.00  0.00           O  
ATOM   4489  N   HIE   439      26.722  26.902  33.069  1.00  0.00           N  
ATOM   4490  H   HIE   439      27.723  26.953  32.946  1.00  0.00           H  
ATOM   4491  CA  HIE   439      26.175  27.686  34.175  1.00  0.00           C  
ATOM   4492  HA  HIE   439      25.613  27.002  34.811  1.00  0.00           H  
ATOM   4493  CB  HIE   439      27.382  28.096  35.051  1.00  0.00           C  
ATOM   4494  HB2 HIE   439      26.998  28.530  35.974  1.00  0.00           H  
ATOM   4495  HB3 HIE   439      27.950  27.213  35.343  1.00  0.00           H  
ATOM   4496  CG  HIE   439      28.361  29.086  34.446  1.00  0.00           C  
ATOM   4497  ND1 HIE   439      29.301  28.653  33.489  1.00  0.00           N  
ATOM   4498  CE1 HIE   439      29.847  29.743  33.077  1.00  0.00           C  
ATOM   4499  HE1 HIE   439      30.683  29.897  32.410  1.00  0.00           H  
ATOM   4500  NE2 HIE   439      29.317  30.840  33.703  1.00  0.00           N  
ATOM   4501  HE2 HIE   439      29.614  31.804  33.667  1.00  0.00           H  
ATOM   4502  CD2 HIE   439      28.468  30.391  34.661  1.00  0.00           C  
ATOM   4503  HD2 HIE   439      27.862  30.955  35.355  1.00  0.00           H  
ATOM   4504  C   HIE   439      25.169  28.814  33.874  1.00  0.00           C  
ATOM   4505  O   HIE   439      24.153  28.940  34.557  1.00  0.00           O  
ATOM   4506  N   ALA   440      25.540  29.640  32.903  1.00  0.00           N  
ATOM   4507  H   ALA   440      26.446  29.415  32.518  1.00  0.00           H  
ATOM   4508  CA  ALA   440      24.731  30.669  32.267  1.00  0.00           C  
ATOM   4509  HA  ALA   440      24.332  31.278  33.078  1.00  0.00           H  
ATOM   4510  CB  ALA   440      25.559  31.517  31.330  1.00  0.00           C  
ATOM   4511  HB1 ALA   440      26.088  30.993  30.534  1.00  0.00           H  
ATOM   4512  HB2 ALA   440      24.937  32.230  30.788  1.00  0.00           H  
ATOM   4513  HB3 ALA   440      26.377  31.991  31.872  1.00  0.00           H  
ATOM   4514  C   ALA   440      23.504  30.011  31.607  1.00  0.00           C  
ATOM   4515  O   ALA   440      22.388  30.489  31.769  1.00  0.00           O  
ATOM   4516  N   ALA   441      23.736  28.892  30.954  1.00  0.00           N  
ATOM   4517  H   ALA   441      24.696  28.672  30.730  1.00  0.00           H  
ATOM   4518  CA  ALA   441      22.624  28.186  30.276  1.00  0.00           C  
ATOM   4519  HA  ALA   441      22.042  28.958  29.772  1.00  0.00           H  
ATOM   4520  CB  ALA   441      23.129  27.018  29.343  1.00  0.00           C  
ATOM   4521  HB1 ALA   441      23.099  26.042  29.827  1.00  0.00           H  
ATOM   4522  HB2 ALA   441      22.518  26.914  28.446  1.00  0.00           H  
ATOM   4523  HB3 ALA   441      24.134  27.308  29.039  1.00  0.00           H  
ATOM   4524  C   ALA   441      21.667  27.442  31.301  1.00  0.00           C  
ATOM   4525  O   ALA   441      20.568  26.974  30.919  1.00  0.00           O  
ATOM   4526  N   LYS   442      22.155  27.258  32.555  1.00  0.00           N  
ATOM   4527  H   LYS   442      23.047  27.645  32.828  1.00  0.00           H  
ATOM   4528  CA  LYS   442      21.283  26.862  33.672  1.00  0.00           C  
ATOM   4529  HA  LYS   442      20.497  26.278  33.193  1.00  0.00           H  
ATOM   4530  CB  LYS   442      22.035  26.119  34.729  1.00  0.00           C  
ATOM   4531  HB2 LYS   442      22.490  25.297  34.177  1.00  0.00           H  
ATOM   4532  HB3 LYS   442      22.795  26.763  35.172  1.00  0.00           H  
ATOM   4533  CG  LYS   442      21.240  25.501  35.922  1.00  0.00           C  
ATOM   4534  HG2 LYS   442      21.955  25.095  36.637  1.00  0.00           H  
ATOM   4535  HG3 LYS   442      20.548  26.227  36.350  1.00  0.00           H  
ATOM   4536  CD  LYS   442      20.289  24.439  35.501  1.00  0.00           C  
ATOM   4537  HD2 LYS   442      19.495  24.706  34.804  1.00  0.00           H  
ATOM   4538  HD3 LYS   442      20.757  23.570  35.038  1.00  0.00           H  
ATOM   4539  CE  LYS   442      19.449  23.962  36.669  1.00  0.00           C  
ATOM   4540  HE2 LYS   442      18.986  24.882  37.024  1.00  0.00           H  
ATOM   4541  HE3 LYS   442      18.648  23.414  36.172  1.00  0.00           H  
ATOM   4542  NZ  LYS   442      20.173  23.163  37.711  1.00  0.00           N1+
ATOM   4543  HZ1 LYS   442      20.795  23.626  38.359  1.00  0.00           H  
ATOM   4544  HZ2 LYS   442      19.458  22.766  38.302  1.00  0.00           H  
ATOM   4545  HZ3 LYS   442      20.527  22.288  37.353  1.00  0.00           H  
ATOM   4546  C   LYS   442      20.460  28.024  34.215  1.00  0.00           C  
ATOM   4547  O   LYS   442      19.238  27.993  34.344  1.00  0.00           O  
ATOM   4548  N   TYR   443      21.100  29.106  34.671  1.00  0.00           N  
ATOM   4549  H   TYR   443      22.092  29.183  34.494  1.00  0.00           H  
ATOM   4550  CA  TYR   443      20.413  30.283  35.172  1.00  0.00           C  
ATOM   4551  HA  TYR   443      19.956  29.897  36.083  1.00  0.00           H  
ATOM   4552  CB  TYR   443      21.563  31.294  35.606  1.00  0.00           C  
ATOM   4553  HB2 TYR   443      22.373  30.831  36.169  1.00  0.00           H  
ATOM   4554  HB3 TYR   443      22.035  31.787  34.756  1.00  0.00           H  
ATOM   4555  CG  TYR   443      21.049  32.327  36.585  1.00  0.00           C  
ATOM   4556  CD1 TYR   443      20.284  33.417  36.139  1.00  0.00           C  
ATOM   4557  HD1 TYR   443      19.960  33.437  35.108  1.00  0.00           H  
ATOM   4558  CE1 TYR   443      19.880  34.418  37.090  1.00  0.00           C  
ATOM   4559  HE1 TYR   443      19.249  35.262  36.854  1.00  0.00           H  
ATOM   4560  CZ  TYR   443      20.338  34.308  38.442  1.00  0.00           C  
ATOM   4561  OH  TYR   443      20.111  35.251  39.322  1.00  0.00           O  
ATOM   4562  HH  TYR   443      19.472  35.935  39.110  1.00  0.00           H  
ATOM   4563  CE2 TYR   443      21.099  33.204  38.897  1.00  0.00           C  
ATOM   4564  HE2 TYR   443      21.272  33.096  39.958  1.00  0.00           H  
ATOM   4565  CD2 TYR   443      21.340  32.155  37.964  1.00  0.00           C  
ATOM   4566  HD2 TYR   443      21.813  31.228  38.253  1.00  0.00           H  
ATOM   4567  C   TYR   443      19.460  30.930  34.278  1.00  0.00           C  
ATOM   4568  O   TYR   443      18.434  31.409  34.749  1.00  0.00           O  
ATOM   4569  N   MET   444      19.606  30.895  32.938  1.00  0.00           N  
ATOM   4570  H   MET   444      20.502  30.672  32.529  1.00  0.00           H  
ATOM   4571  CA  MET   444      18.642  31.454  32.070  1.00  0.00           C  
ATOM   4572  HA  MET   444      18.441  32.402  32.568  1.00  0.00           H  
ATOM   4573  CB  MET   444      19.229  31.582  30.634  1.00  0.00           C  
ATOM   4574  HB2 MET   444      18.624  32.361  30.170  1.00  0.00           H  
ATOM   4575  HB3 MET   444      20.228  32.014  30.679  1.00  0.00           H  
ATOM   4576  CG  MET   444      19.095  30.266  29.750  1.00  0.00           C  
ATOM   4577  HG2 MET   444      19.667  29.442  30.177  1.00  0.00           H  
ATOM   4578  HG3 MET   444      18.030  30.034  29.748  1.00  0.00           H  
ATOM   4579  SD  MET   444      19.820  30.117  28.065  1.00  0.00           S  
ATOM   4580  CE  MET   444      18.861  31.382  27.148  1.00  0.00           C  
ATOM   4581  HE1 MET   444      18.965  32.255  27.792  1.00  0.00           H  
ATOM   4582  HE2 MET   444      19.321  31.557  26.175  1.00  0.00           H  
ATOM   4583  HE3 MET   444      17.819  31.072  27.073  1.00  0.00           H  
ATOM   4584  C   MET   444      17.273  30.719  32.150  1.00  0.00           C  
ATOM   4585  O   MET   444      16.321  31.254  31.549  1.00  0.00           O  
ATOM   4586  N   LYS   445      17.088  29.619  32.865  1.00  0.00           N  
ATOM   4587  H   LYS   445      17.826  29.491  33.543  1.00  0.00           H  
ATOM   4588  CA  LYS   445      15.807  28.978  33.011  1.00  0.00           C  
ATOM   4589  HA  LYS   445      15.120  29.291  32.225  1.00  0.00           H  
ATOM   4590  CB  LYS   445      16.182  27.475  32.906  1.00  0.00           C  
ATOM   4591  HB2 LYS   445      17.096  27.153  33.405  1.00  0.00           H  
ATOM   4592  HB3 LYS   445      15.391  26.853  33.325  1.00  0.00           H  
ATOM   4593  CG  LYS   445      16.154  27.198  31.394  1.00  0.00           C  
ATOM   4594  HG2 LYS   445      15.158  27.450  31.032  1.00  0.00           H  
ATOM   4595  HG3 LYS   445      16.938  27.747  30.872  1.00  0.00           H  
ATOM   4596  CD  LYS   445      16.439  25.721  31.035  1.00  0.00           C  
ATOM   4597  HD2 LYS   445      15.644  25.087  31.429  1.00  0.00           H  
ATOM   4598  HD3 LYS   445      16.342  25.640  29.953  1.00  0.00           H  
ATOM   4599  CE  LYS   445      17.822  25.343  31.593  1.00  0.00           C  
ATOM   4600  HE2 LYS   445      18.549  26.110  31.325  1.00  0.00           H  
ATOM   4601  HE3 LYS   445      17.812  25.341  32.683  1.00  0.00           H  
ATOM   4602  NZ  LYS   445      18.303  23.988  31.073  1.00  0.00           N1+
ATOM   4603  HZ1 LYS   445      17.697  23.216  31.310  1.00  0.00           H  
ATOM   4604  HZ2 LYS   445      18.318  24.011  30.063  1.00  0.00           H  
ATOM   4605  HZ3 LYS   445      19.209  23.808  31.482  1.00  0.00           H  
ATOM   4606  C   LYS   445      15.029  29.412  34.250  1.00  0.00           C  
ATOM   4607  O   LYS   445      13.901  28.932  34.445  1.00  0.00           O  
ATOM   4608  N   ASN   446      15.581  30.254  35.116  1.00  0.00           N  
ATOM   4609  H   ASN   446      16.574  30.390  34.992  1.00  0.00           H  
ATOM   4610  CA  ASN   446      14.999  30.759  36.357  1.00  0.00           C  
ATOM   4611  HA  ASN   446      14.828  29.925  37.038  1.00  0.00           H  
ATOM   4612  CB  ASN   446      15.889  31.668  37.187  1.00  0.00           C  
ATOM   4613  HB2 ASN   446      16.093  32.545  36.573  1.00  0.00           H  
ATOM   4614  HB3 ASN   446      15.451  32.075  38.099  1.00  0.00           H  
ATOM   4615  CG  ASN   446      17.249  31.137  37.623  1.00  0.00           C  
ATOM   4616  OD1 ASN   446      17.654  30.002  37.619  1.00  0.00           O  
ATOM   4617  ND2 ASN   446      18.000  32.085  38.119  1.00  0.00           N  
ATOM   4618 HD21 ASN   446      17.754  33.061  38.200  1.00  0.00           H  
ATOM   4619 HD22 ASN   446      18.859  31.767  38.544  1.00  0.00           H  
ATOM   4620  C   ASN   446      13.689  31.492  36.037  1.00  0.00           C  
ATOM   4621  O   ASN   446      13.428  32.023  34.952  1.00  0.00           O  
ATOM   4622  N   SER   447      12.713  31.362  36.911  1.00  0.00           N  
ATOM   4623  H   SER   447      12.869  30.730  37.684  1.00  0.00           H  
ATOM   4624  CA  SER   447      11.343  31.916  36.758  1.00  0.00           C  
ATOM   4625  HA  SER   447      10.857  31.138  36.170  1.00  0.00           H  
ATOM   4626  CB  SER   447      10.707  31.968  38.147  1.00  0.00           C  
ATOM   4627  HB2 SER   447      10.478  30.937  38.415  1.00  0.00           H  
ATOM   4628  HB3 SER   447      11.436  32.394  38.837  1.00  0.00           H  
ATOM   4629  OG  SER   447       9.499  32.726  38.067  1.00  0.00           O  
ATOM   4630  HG  SER   447       9.077  32.780  38.928  1.00  0.00           H  
ATOM   4631  C   SER   447      11.344  33.365  36.215  1.00  0.00           C  
ATOM   4632  O   SER   447      11.957  34.292  36.762  1.00  0.00           O  
ATOM   4633  N   GLN   448      10.651  33.536  35.075  1.00  0.00           N  
ATOM   4634  H   GLN   448      10.321  32.692  34.629  1.00  0.00           H  
ATOM   4635  CA  GLN   448      10.504  34.776  34.240  1.00  0.00           C  
ATOM   4636  HA  GLN   448      10.260  34.510  33.211  1.00  0.00           H  
ATOM   4637  CB  GLN   448       9.320  35.650  34.777  1.00  0.00           C  
ATOM   4638  HB2 GLN   448       9.599  35.825  35.816  1.00  0.00           H  
ATOM   4639  HB3 GLN   448       9.240  36.562  34.186  1.00  0.00           H  
ATOM   4640  CG  GLN   448       7.971  34.851  34.767  1.00  0.00           C  
ATOM   4641  HG2 GLN   448       7.723  34.923  33.708  1.00  0.00           H  
ATOM   4642  HG3 GLN   448       8.108  33.840  35.150  1.00  0.00           H  
ATOM   4643  CD  GLN   448       6.821  35.632  35.525  1.00  0.00           C  
ATOM   4644  OE1 GLN   448       6.223  35.143  36.441  1.00  0.00           O  
ATOM   4645  NE2 GLN   448       6.499  36.856  35.154  1.00  0.00           N  
ATOM   4646 HE21 GLN   448       5.761  37.311  35.671  1.00  0.00           H  
ATOM   4647 HE22 GLN   448       6.832  37.405  34.374  1.00  0.00           H  
ATOM   4648  C   GLN   448      11.764  35.670  34.171  1.00  0.00           C  
ATOM   4649  O   GLN   448      11.670  36.881  33.960  1.00  0.00           O  
ATOM   4650  N   VAL   449      12.987  35.117  34.281  1.00  0.00           N  
ATOM   4651  H   VAL   449      13.017  34.116  34.410  1.00  0.00           H  
ATOM   4652  CA  VAL   449      14.235  35.864  34.501  1.00  0.00           C  
ATOM   4653  HA  VAL   449      14.000  36.423  35.406  1.00  0.00           H  
ATOM   4654  CB  VAL   449      15.391  34.923  34.825  1.00  0.00           C  
ATOM   4655  HB  VAL   449      15.032  34.324  35.662  1.00  0.00           H  
ATOM   4656  CG1 VAL   449      15.664  33.994  33.637  1.00  0.00           C  
ATOM   4657 HG11 VAL   449      16.343  33.239  34.033  1.00  0.00           H  
ATOM   4658 HG12 VAL   449      14.765  33.485  33.291  1.00  0.00           H  
ATOM   4659 HG13 VAL   449      16.248  34.440  32.832  1.00  0.00           H  
ATOM   4660  CG2 VAL   449      16.719  35.661  35.192  1.00  0.00           C  
ATOM   4661 HG21 VAL   449      17.424  34.995  35.689  1.00  0.00           H  
ATOM   4662 HG22 VAL   449      17.264  35.944  34.291  1.00  0.00           H  
ATOM   4663 HG23 VAL   449      16.565  36.578  35.762  1.00  0.00           H  
ATOM   4664  C   VAL   449      14.564  36.877  33.400  1.00  0.00           C  
ATOM   4665  O   VAL   449      14.670  36.553  32.237  1.00  0.00           O  
ATOM   4666  N   ARG   450      14.706  38.116  33.831  1.00  0.00           N  
ATOM   4667  H   ARG   450      14.510  38.272  34.809  1.00  0.00           H  
ATOM   4668  CA  ARG   450      14.936  39.240  32.899  1.00  0.00           C  
ATOM   4669  HA  ARG   450      14.146  39.127  32.157  1.00  0.00           H  
ATOM   4670  CB  ARG   450      14.853  40.629  33.646  1.00  0.00           C  
ATOM   4671  HB2 ARG   450      15.571  40.586  34.465  1.00  0.00           H  
ATOM   4672  HB3 ARG   450      15.131  41.383  32.909  1.00  0.00           H  
ATOM   4673  CG  ARG   450      13.477  40.944  34.210  1.00  0.00           C  
ATOM   4674  HG2 ARG   450      12.802  41.249  33.410  1.00  0.00           H  
ATOM   4675  HG3 ARG   450      13.060  40.055  34.682  1.00  0.00           H  
ATOM   4676  CD  ARG   450      13.483  42.220  35.106  1.00  0.00           C  
ATOM   4677  HD2 ARG   450      13.987  43.060  34.627  1.00  0.00           H  
ATOM   4678  HD3 ARG   450      12.456  42.548  35.269  1.00  0.00           H  
ATOM   4679  NE  ARG   450      14.152  41.986  36.372  1.00  0.00           N  
ATOM   4680  HE  ARG   450      15.122  42.252  36.463  1.00  0.00           H  
ATOM   4681  CZ  ARG   450      13.630  41.479  37.488  1.00  0.00           C  
ATOM   4682  NH1 ARG   450      12.428  41.072  37.530  1.00  0.00           N1+
ATOM   4683 HH11 ARG   450      11.879  41.163  36.687  1.00  0.00           H  
ATOM   4684 HH12 ARG   450      11.941  40.973  38.409  1.00  0.00           H  
ATOM   4685  NH2 ARG   450      14.295  41.506  38.581  1.00  0.00           N  
ATOM   4686 HH21 ARG   450      15.181  41.978  38.469  1.00  0.00           H  
ATOM   4687 HH22 ARG   450      13.974  41.243  39.502  1.00  0.00           H  
ATOM   4688  C   ARG   450      16.253  39.154  32.129  1.00  0.00           C  
ATOM   4689  O   ARG   450      17.307  39.403  32.732  1.00  0.00           O  
ATOM   4690  N   LEU   451      16.290  38.760  30.874  1.00  0.00           N  
ATOM   4691  H   LEU   451      15.420  38.698  30.365  1.00  0.00           H  
ATOM   4692  CA  LEU   451      17.539  38.756  30.061  1.00  0.00           C  
ATOM   4693  HA  LEU   451      18.368  38.368  30.654  1.00  0.00           H  
ATOM   4694  CB  LEU   451      17.415  37.749  28.882  1.00  0.00           C  
ATOM   4695  HB2 LEU   451      16.393  37.923  28.546  1.00  0.00           H  
ATOM   4696  HB3 LEU   451      18.129  37.886  28.069  1.00  0.00           H  
ATOM   4697  CG  LEU   451      17.341  36.237  29.263  1.00  0.00           C  
ATOM   4698  HG  LEU   451      16.656  36.057  30.092  1.00  0.00           H  
ATOM   4699  CD1 LEU   451      16.861  35.416  28.070  1.00  0.00           C  
ATOM   4700 HD11 LEU   451      17.638  35.115  27.367  1.00  0.00           H  
ATOM   4701 HD12 LEU   451      16.488  34.443  28.390  1.00  0.00           H  
ATOM   4702 HD13 LEU   451      16.166  35.994  27.461  1.00  0.00           H  
ATOM   4703  CD2 LEU   451      18.807  35.830  29.603  1.00  0.00           C  
ATOM   4704 HD21 LEU   451      19.251  36.330  30.464  1.00  0.00           H  
ATOM   4705 HD22 LEU   451      18.827  34.764  29.832  1.00  0.00           H  
ATOM   4706 HD23 LEU   451      19.448  36.047  28.748  1.00  0.00           H  
ATOM   4707  C   LEU   451      17.872  40.167  29.596  1.00  0.00           C  
ATOM   4708  O   LEU   451      16.988  41.018  29.434  1.00  0.00           O  
ATOM   4709  N   PRO   452      19.149  40.474  29.279  1.00  0.00           N  
ATOM   4710  CD  PRO   452      19.436  41.726  28.548  1.00  0.00           C  
ATOM   4711  HD2 PRO   452      19.005  42.598  29.041  1.00  0.00           H  
ATOM   4712  HD3 PRO   452      18.935  41.605  27.587  1.00  0.00           H  
ATOM   4713  CG  PRO   452      20.991  41.903  28.547  1.00  0.00           C  
ATOM   4714  HG2 PRO   452      21.377  42.303  29.484  1.00  0.00           H  
ATOM   4715  HG3 PRO   452      21.249  42.476  27.656  1.00  0.00           H  
ATOM   4716  CB  PRO   452      21.441  40.413  28.423  1.00  0.00           C  
ATOM   4717  HB2 PRO   452      22.412  40.317  28.909  1.00  0.00           H  
ATOM   4718  HB3 PRO   452      21.499  40.056  27.394  1.00  0.00           H  
ATOM   4719  CA  PRO   452      20.337  39.617  29.234  1.00  0.00           C  
ATOM   4720  HA  PRO   452      20.191  38.677  28.703  1.00  0.00           H  
ATOM   4721  C   PRO   452      21.051  39.367  30.586  1.00  0.00           C  
ATOM   4722  O   PRO   452      20.839  40.150  31.547  1.00  0.00           O  
ATOM   4723  N   LEU   453      21.901  38.354  30.609  1.00  0.00           N  
ATOM   4724  H   LEU   453      21.963  37.707  29.835  1.00  0.00           H  
ATOM   4725  CA  LEU   453      22.759  37.995  31.728  1.00  0.00           C  
ATOM   4726  HA  LEU   453      22.240  38.224  32.658  1.00  0.00           H  
ATOM   4727  CB  LEU   453      22.978  36.463  31.801  1.00  0.00           C  
ATOM   4728  HB2 LEU   453      23.397  36.111  30.858  1.00  0.00           H  
ATOM   4729  HB3 LEU   453      23.762  36.247  32.526  1.00  0.00           H  
ATOM   4730  CG  LEU   453      21.702  35.654  32.196  1.00  0.00           C  
ATOM   4731  HG  LEU   453      21.104  35.517  31.295  1.00  0.00           H  
ATOM   4732  CD1 LEU   453      22.061  34.224  32.550  1.00  0.00           C  
ATOM   4733 HD11 LEU   453      22.217  34.251  33.629  1.00  0.00           H  
ATOM   4734 HD12 LEU   453      21.298  33.503  32.256  1.00  0.00           H  
ATOM   4735 HD13 LEU   453      22.959  33.797  32.104  1.00  0.00           H  
ATOM   4736  CD2 LEU   453      20.818  36.190  33.352  1.00  0.00           C  
ATOM   4737 HD21 LEU   453      21.541  36.397  34.142  1.00  0.00           H  
ATOM   4738 HD22 LEU   453      20.239  37.064  33.055  1.00  0.00           H  
ATOM   4739 HD23 LEU   453      20.107  35.445  33.709  1.00  0.00           H  
ATOM   4740  C   LEU   453      24.145  38.692  31.631  1.00  0.00           C  
ATOM   4741  O   LEU   453      24.583  38.816  30.524  1.00  0.00           O  
ATOM   4742  N   GLY   454      24.886  38.961  32.732  1.00  0.00           N  
ATOM   4743  H   GLY   454      24.593  38.774  33.680  1.00  0.00           H  
ATOM   4744  CA  GLY   454      26.352  38.824  32.582  1.00  0.00           C  
ATOM   4745  HA2 GLY   454      26.622  38.837  31.526  1.00  0.00           H  
ATOM   4746  HA3 GLY   454      26.941  39.586  33.091  1.00  0.00           H  
ATOM   4747  C   GLY   454      26.834  37.561  33.262  1.00  0.00           C  
ATOM   4748  O   GLY   454      26.225  37.032  34.168  1.00  0.00           O  
ATOM   4749  N   THR   455      27.945  37.033  32.642  1.00  0.00           N  
ATOM   4750  H   THR   455      28.356  37.525  31.861  1.00  0.00           H  
ATOM   4751  CA  THR   455      28.714  35.825  33.193  1.00  0.00           C  
ATOM   4752  HA  THR   455      28.622  35.755  34.277  1.00  0.00           H  
ATOM   4753  CB  THR   455      28.123  34.597  32.561  1.00  0.00           C  
ATOM   4754  HB  THR   455      27.043  34.693  32.666  1.00  0.00           H  
ATOM   4755  CG2 THR   455      28.587  34.241  31.096  1.00  0.00           C  
ATOM   4756 HG21 THR   455      29.666  34.168  30.956  1.00  0.00           H  
ATOM   4757 HG22 THR   455      28.165  33.379  30.579  1.00  0.00           H  
ATOM   4758 HG23 THR   455      28.314  35.122  30.515  1.00  0.00           H  
ATOM   4759  OG1 THR   455      28.457  33.539  33.320  1.00  0.00           O  
ATOM   4760  HG1 THR   455      27.995  33.646  34.155  1.00  0.00           H  
ATOM   4761  C   THR   455      30.301  35.813  33.019  1.00  0.00           C  
ATOM   4762  O   THR   455      30.834  36.658  32.275  1.00  0.00           O  
ATOM   4763  N   LEU   456      31.088  34.898  33.626  1.00  0.00           N  
ATOM   4764  H   LEU   456      30.618  34.157  34.124  1.00  0.00           H  
ATOM   4765  CA  LEU   456      32.427  34.542  33.107  1.00  0.00           C  
ATOM   4766  HA  LEU   456      32.732  35.085  32.213  1.00  0.00           H  
ATOM   4767  CB  LEU   456      33.461  34.617  34.322  1.00  0.00           C  
ATOM   4768  HB2 LEU   456      32.957  34.193  35.190  1.00  0.00           H  
ATOM   4769  HB3 LEU   456      34.402  34.089  34.167  1.00  0.00           H  
ATOM   4770  CG  LEU   456      33.916  36.026  34.632  1.00  0.00           C  
ATOM   4771  HG  LEU   456      33.048  36.646  34.858  1.00  0.00           H  
ATOM   4772  CD1 LEU   456      34.796  36.121  35.883  1.00  0.00           C  
ATOM   4773 HD11 LEU   456      34.356  35.655  36.765  1.00  0.00           H  
ATOM   4774 HD12 LEU   456      35.717  35.576  35.675  1.00  0.00           H  
ATOM   4775 HD13 LEU   456      35.022  37.176  36.037  1.00  0.00           H  
ATOM   4776  CD2 LEU   456      34.612  36.639  33.366  1.00  0.00           C  
ATOM   4777 HD21 LEU   456      35.384  36.038  32.886  1.00  0.00           H  
ATOM   4778 HD22 LEU   456      33.809  36.875  32.668  1.00  0.00           H  
ATOM   4779 HD23 LEU   456      35.043  37.574  33.725  1.00  0.00           H  
ATOM   4780  C   LEU   456      32.324  33.153  32.492  1.00  0.00           C  
ATOM   4781  O   LEU   456      31.559  32.353  32.970  1.00  0.00           O  
ATOM   4782  N   SER   457      33.143  32.848  31.473  1.00  0.00           N  
ATOM   4783  H   SER   457      33.752  33.557  31.091  1.00  0.00           H  
ATOM   4784  CA  SER   457      33.360  31.433  31.061  1.00  0.00           C  
ATOM   4785  HA  SER   457      32.462  30.831  31.197  1.00  0.00           H  
ATOM   4786  CB  SER   457      33.888  31.290  29.616  1.00  0.00           C  
ATOM   4787  HB2 SER   457      33.542  30.345  29.199  1.00  0.00           H  
ATOM   4788  HB3 SER   457      33.444  32.093  29.029  1.00  0.00           H  
ATOM   4789  OG  SER   457      35.279  31.289  29.561  1.00  0.00           O  
ATOM   4790  HG  SER   457      35.534  30.473  29.126  1.00  0.00           H  
ATOM   4791  C   SER   457      34.305  30.725  32.067  1.00  0.00           C  
ATOM   4792  O   SER   457      35.168  31.337  32.716  1.00  0.00           O  
ATOM   4793  N   LYS   458      34.201  29.458  32.088  1.00  0.00           N  
ATOM   4794  H   LYS   458      33.480  29.089  31.484  1.00  0.00           H  
ATOM   4795  CA  LYS   458      34.824  28.644  33.122  1.00  0.00           C  
ATOM   4796  HA  LYS   458      34.675  29.151  34.076  1.00  0.00           H  
ATOM   4797  CB  LYS   458      34.293  27.237  32.989  1.00  0.00           C  
ATOM   4798  HB2 LYS   458      34.330  26.958  31.936  1.00  0.00           H  
ATOM   4799  HB3 LYS   458      34.960  26.557  33.518  1.00  0.00           H  
ATOM   4800  CG  LYS   458      32.788  27.044  33.456  1.00  0.00           C  
ATOM   4801  HG2 LYS   458      32.750  27.214  34.532  1.00  0.00           H  
ATOM   4802  HG3 LYS   458      32.080  27.768  33.054  1.00  0.00           H  
ATOM   4803  CD  LYS   458      32.148  25.688  33.186  1.00  0.00           C  
ATOM   4804  HD2 LYS   458      31.752  25.513  32.186  1.00  0.00           H  
ATOM   4805  HD3 LYS   458      32.924  24.946  33.377  1.00  0.00           H  
ATOM   4806  CE  LYS   458      30.989  25.364  34.185  1.00  0.00           C  
ATOM   4807  HE2 LYS   458      31.330  25.655  35.178  1.00  0.00           H  
ATOM   4808  HE3 LYS   458      30.109  25.947  33.912  1.00  0.00           H  
ATOM   4809  NZ  LYS   458      30.663  23.890  34.198  1.00  0.00           N1+
ATOM   4810  HZ1 LYS   458      30.657  23.579  33.237  1.00  0.00           H  
ATOM   4811  HZ2 LYS   458      31.296  23.350  34.771  1.00  0.00           H  
ATOM   4812  HZ3 LYS   458      29.753  23.683  34.584  1.00  0.00           H  
ATOM   4813  C   LYS   458      36.291  28.626  32.993  1.00  0.00           C  
ATOM   4814  O   LYS   458      36.858  28.849  34.021  1.00  0.00           O  
ATOM   4815  N   SER   459      36.932  28.565  31.817  1.00  0.00           N  
ATOM   4816  H   SER   459      36.359  28.468  30.991  1.00  0.00           H  
ATOM   4817  CA  SER   459      38.382  28.682  31.695  1.00  0.00           C  
ATOM   4818  HA  SER   459      38.903  28.046  32.411  1.00  0.00           H  
ATOM   4819  CB  SER   459      38.860  28.446  30.188  1.00  0.00           C  
ATOM   4820  HB2 SER   459      39.940  28.588  30.157  1.00  0.00           H  
ATOM   4821  HB3 SER   459      38.485  27.454  29.934  1.00  0.00           H  
ATOM   4822  OG  SER   459      38.184  29.314  29.354  1.00  0.00           O  
ATOM   4823  HG  SER   459      37.313  28.932  29.482  1.00  0.00           H  
ATOM   4824  C   SER   459      38.924  30.041  32.120  1.00  0.00           C  
ATOM   4825  O   SER   459      40.075  30.076  32.555  1.00  0.00           O  
ATOM   4826  N   GLU   460      38.172  31.140  32.097  1.00  0.00           N  
ATOM   4827  H   GLU   460      37.220  31.164  31.760  1.00  0.00           H  
ATOM   4828  CA  GLU   460      38.656  32.443  32.552  1.00  0.00           C  
ATOM   4829  HA  GLU   460      39.725  32.616  32.428  1.00  0.00           H  
ATOM   4830  CB  GLU   460      37.980  33.569  31.753  1.00  0.00           C  
ATOM   4831  HB2 GLU   460      38.225  33.388  30.706  1.00  0.00           H  
ATOM   4832  HB3 GLU   460      36.904  33.440  31.871  1.00  0.00           H  
ATOM   4833  CG  GLU   460      38.479  34.977  32.029  1.00  0.00           C  
ATOM   4834  HG2 GLU   460      37.974  35.426  32.884  1.00  0.00           H  
ATOM   4835  HG3 GLU   460      39.541  34.875  32.250  1.00  0.00           H  
ATOM   4836  CD  GLU   460      38.321  35.877  30.784  1.00  0.00           C  
ATOM   4837  OE1 GLU   460      37.280  35.807  30.025  1.00  0.00           O  
ATOM   4838  OE2 GLU   460      39.175  36.691  30.448  1.00  0.00           O1-
ATOM   4839  C   GLU   460      38.370  32.469  34.125  1.00  0.00           C  
ATOM   4840  O   GLU   460      39.213  32.989  34.826  1.00  0.00           O  
ATOM   4841  N   TRP   461      37.238  31.920  34.583  1.00  0.00           N  
ATOM   4842  H   TRP   461      36.643  31.413  33.943  1.00  0.00           H  
ATOM   4843  CA  TRP   461      36.907  31.900  36.070  1.00  0.00           C  
ATOM   4844  HA  TRP   461      37.177  32.885  36.450  1.00  0.00           H  
ATOM   4845  CB  TRP   461      35.427  31.586  36.172  1.00  0.00           C  
ATOM   4846  HB2 TRP   461      34.827  32.349  35.676  1.00  0.00           H  
ATOM   4847  HB3 TRP   461      35.338  30.646  35.628  1.00  0.00           H  
ATOM   4848  CG  TRP   461      35.059  31.375  37.558  1.00  0.00           C  
ATOM   4849  CD1 TRP   461      34.820  30.162  38.056  1.00  0.00           C  
ATOM   4850  HD1 TRP   461      34.892  29.258  37.469  1.00  0.00           H  
ATOM   4851  NE1 TRP   461      34.510  30.285  39.385  1.00  0.00           N  
ATOM   4852  HE1 TRP   461      34.251  29.455  39.899  1.00  0.00           H  
ATOM   4853  CE2 TRP   461      34.604  31.556  39.784  1.00  0.00           C  
ATOM   4854  CZ2 TRP   461      34.398  32.185  41.041  1.00  0.00           C  
ATOM   4855  HZ2 TRP   461      34.179  31.566  41.898  1.00  0.00           H  
ATOM   4856  CH2 TRP   461      34.623  33.554  41.175  1.00  0.00           C  
ATOM   4857  HH2 TRP   461      34.628  33.967  42.173  1.00  0.00           H  
ATOM   4858  CZ3 TRP   461      35.152  34.263  40.112  1.00  0.00           C  
ATOM   4859  HZ3 TRP   461      35.457  35.289  40.257  1.00  0.00           H  
ATOM   4860  CE3 TRP   461      35.341  33.699  38.852  1.00  0.00           C  
ATOM   4861  HE3 TRP   461      35.645  34.274  37.990  1.00  0.00           H  
ATOM   4862  CD2 TRP   461      35.083  32.289  38.673  1.00  0.00           C  
ATOM   4863  C   TRP   461      37.739  30.906  36.895  1.00  0.00           C  
ATOM   4864  O   TRP   461      38.137  31.137  38.032  1.00  0.00           O  
ATOM   4865  N   GLU   462      38.181  29.796  36.339  1.00  0.00           N  
ATOM   4866  H   GLU   462      37.844  29.656  35.398  1.00  0.00           H  
ATOM   4867  CA  GLU   462      39.185  28.846  36.764  1.00  0.00           C  
ATOM   4868  HA  GLU   462      38.844  28.429  37.712  1.00  0.00           H  
ATOM   4869  CB  GLU   462      39.223  27.634  35.788  1.00  0.00           C  
ATOM   4870  HB2 GLU   462      38.316  27.030  35.768  1.00  0.00           H  
ATOM   4871  HB3 GLU   462      39.485  28.004  34.796  1.00  0.00           H  
ATOM   4872  CG  GLU   462      40.277  26.649  36.187  1.00  0.00           C  
ATOM   4873  HG2 GLU   462      41.218  27.199  36.199  1.00  0.00           H  
ATOM   4874  HG3 GLU   462      40.151  26.393  37.239  1.00  0.00           H  
ATOM   4875  CD  GLU   462      40.346  25.420  35.234  1.00  0.00           C  
ATOM   4876  OE1 GLU   462      39.717  25.438  34.143  1.00  0.00           O  
ATOM   4877  OE2 GLU   462      40.945  24.372  35.662  1.00  0.00           O1-
ATOM   4878  C   GLU   462      40.477  29.659  36.982  1.00  0.00           C  
ATOM   4879  O   GLU   462      41.080  29.606  38.020  1.00  0.00           O  
ATOM   4880  N   ALA   463      40.908  30.486  36.007  1.00  0.00           N  
ATOM   4881  H   ALA   463      40.461  30.444  35.102  1.00  0.00           H  
ATOM   4882  CA  ALA   463      42.085  31.420  36.190  1.00  0.00           C  
ATOM   4883  HA  ALA   463      42.915  30.764  36.454  1.00  0.00           H  
ATOM   4884  CB  ALA   463      42.438  31.997  34.812  1.00  0.00           C  
ATOM   4885  HB1 ALA   463      42.598  31.176  34.113  1.00  0.00           H  
ATOM   4886  HB2 ALA   463      41.668  32.710  34.517  1.00  0.00           H  
ATOM   4887  HB3 ALA   463      43.319  32.639  34.790  1.00  0.00           H  
ATOM   4888  C   ALA   463      41.790  32.562  37.212  1.00  0.00           C  
ATOM   4889  O   ALA   463      42.728  32.959  37.889  1.00  0.00           O  
ATOM   4890  N   THR   464      40.519  33.085  37.375  1.00  0.00           N  
ATOM   4891  H   THR   464      39.740  32.783  36.808  1.00  0.00           H  
ATOM   4892  CA  THR   464      40.175  34.209  38.329  1.00  0.00           C  
ATOM   4893  HA  THR   464      40.962  34.959  38.405  1.00  0.00           H  
ATOM   4894  CB  THR   464      38.864  34.850  37.679  1.00  0.00           C  
ATOM   4895  HB  THR   464      38.034  34.143  37.687  1.00  0.00           H  
ATOM   4896  CG2 THR   464      38.351  36.148  38.424  1.00  0.00           C  
ATOM   4897 HG21 THR   464      39.195  36.820  38.580  1.00  0.00           H  
ATOM   4898 HG22 THR   464      37.655  36.751  37.840  1.00  0.00           H  
ATOM   4899 HG23 THR   464      37.951  35.937  39.415  1.00  0.00           H  
ATOM   4900  OG1 THR   464      39.119  35.365  36.390  1.00  0.00           O  
ATOM   4901  HG1 THR   464      39.502  34.656  35.869  1.00  0.00           H  
ATOM   4902  C   THR   464      39.910  33.748  39.776  1.00  0.00           C  
ATOM   4903  O   THR   464      40.058  34.550  40.608  1.00  0.00           O  
ATOM   4904  N   SER   465      39.597  32.518  40.083  1.00  0.00           N  
ATOM   4905  H   SER   465      39.345  31.914  39.314  1.00  0.00           H  
ATOM   4906  CA  SER   465      39.176  32.029  41.427  1.00  0.00           C  
ATOM   4907  HA  SER   465      38.564  32.827  41.848  1.00  0.00           H  
ATOM   4908  CB  SER   465      38.197  30.808  41.296  1.00  0.00           C  
ATOM   4909  HB2 SER   465      38.223  30.216  42.211  1.00  0.00           H  
ATOM   4910  HB3 SER   465      37.146  31.053  41.143  1.00  0.00           H  
ATOM   4911  OG  SER   465      38.584  29.917  40.316  1.00  0.00           O  
ATOM   4912  HG  SER   465      38.363  30.261  39.447  1.00  0.00           H  
ATOM   4913  C   SER   465      40.375  31.940  42.363  1.00  0.00           C  
ATOM   4914  O   SER   465      40.166  31.673  43.486  1.00  0.00           O  
ATOM   4915  N   ILE   466      41.587  32.151  41.925  1.00  0.00           N  
ATOM   4916  H   ILE   466      41.717  32.318  40.937  1.00  0.00           H  
ATOM   4917  CA  ILE   466      42.835  32.109  42.707  1.00  0.00           C  
ATOM   4918  HA  ILE   466      42.973  31.208  43.306  1.00  0.00           H  
ATOM   4919  CB  ILE   466      44.102  32.292  41.749  1.00  0.00           C  
ATOM   4920  HB  ILE   466      44.014  33.306  41.360  1.00  0.00           H  
ATOM   4921  CG2 ILE   466      45.484  32.075  42.413  1.00  0.00           C  
ATOM   4922 HG21 ILE   466      45.660  32.911  43.089  1.00  0.00           H  
ATOM   4923 HG22 ILE   466      45.524  31.085  42.868  1.00  0.00           H  
ATOM   4924 HG23 ILE   466      46.287  32.030  41.677  1.00  0.00           H  
ATOM   4925  CG1 ILE   466      44.120  31.293  40.544  1.00  0.00           C  
ATOM   4926 HG12 ILE   466      43.133  31.335  40.085  1.00  0.00           H  
ATOM   4927 HG13 ILE   466      44.906  31.708  39.913  1.00  0.00           H  
ATOM   4928  CD1 ILE   466      44.474  29.754  40.801  1.00  0.00           C  
ATOM   4929 HD11 ILE   466      43.664  29.311  41.380  1.00  0.00           H  
ATOM   4930 HD12 ILE   466      44.451  29.203  39.861  1.00  0.00           H  
ATOM   4931 HD13 ILE   466      45.469  29.728  41.245  1.00  0.00           H  
ATOM   4932  C   ILE   466      43.013  33.284  43.768  1.00  0.00           C  
ATOM   4933  O   ILE   466      43.805  33.149  44.700  1.00  0.00           O  
ATOM   4934  N   TYR   467      42.363  34.465  43.611  1.00  0.00           N  
ATOM   4935  H   TYR   467      41.753  34.567  42.812  1.00  0.00           H  
ATOM   4936  CA  TYR   467      42.837  35.683  44.287  1.00  0.00           C  
ATOM   4937  HA  TYR   467      43.873  35.629  44.623  1.00  0.00           H  
ATOM   4938  CB  TYR   467      42.788  36.807  43.241  1.00  0.00           C
[truncated: 80,276 more chars]
